# Supplementary material for: Circulating cell-free DNA in health and disease — the relationship to health behaviours, ageing phenotypes and metabolomics
Source: GeroScience. 2022 Jul 21;45(1):85–103. doi: 10.1007/s11357-022-00590-8 (PMC9886738; doi:10.1007/s11357-022-00590-8)
Supplement: Supplementary file 2 — Online resource 2 (XLSX 168 KB) [file 11357_2022_590_MOESM2_ESM.xlsx]

## Sheet: title
Circulating cell-free DNA in health and disease --- the relationship to health behaviours, ageing phenotypes and metabolomics
Laura Kananen1,2,3*, Mikko Hurme3, Alexander Bürkle4, Maria Moreno-Villanueva4, Jürgen Bernhardt5, Florence Debacq-Chainiaux6, Beatrix Grubeck-Loebenstein7, Marco Malavolta8, Andrea Basso8, Francesco Piacenza8, Sebastiano Collino9, Efstathios S Gonos10, Ewa Sikora11, Daniela Gradinaru12, Eugene HJM Jansen13, Martijn ET Dollé13, Michel Salmon14, Wolfgang Stuetz15, Daniela Weber16, Tilman Grune16,1…
1 Department of Medical Epidemiology and Biostatistics, Karolinska Institutet, Stockholm, Sweden
2 Faculty of Social Sciences (Health Sciences), and Gerontology Research Center, Tampere University, Tampere, Finland
3 Faculty of Medicine and Health Technology, and Gerontology Research Center, Tampere University, Tampere, Finland
4 Molecular Toxicology Group, University of Konstanz, Germany
5 BioTeSys GmbH, 73728 Esslingen, Germany
6 University of Namur, URBC-Narilis, Rue de Bruxelles, 61, Namur B-5000, Belgium
7 Research Institute for Biomedical Aging Research, University of Innsbruck, Rennweg, 10, 6020 Innsbruck, Austria
8 Advanced Technology Center for Aging Research, Scientific Technological Area, IRCCS INRCA, Ancona, Italy
9 Nestlé Research, Nestlé Institute of Health Sciences, EPFL Innovation Park 1015 Lausanne, Switzerland
10 National Hellenic Research Foundation, Institute of Biology, Medicinal Chemistry and Biotechnology, Athens, Greece
11 Laboratory of the Molecular Bases of Ageing, Nencki Institute of Experimental Biology, Polish Academy of Sciences, 3 Pasteur street, 02-093 Warsaw, Poland
12 Department of Biochemistry, Faculty of Pharmacy, “Carol Davila” University of Medicine and Pharmacy, 020956 Bucharest, Romania
13 National Institute for Public Health and the Environment (RIVM), Centre for Health Protection, P.O. Box 1, 3720 BA Bilthoven, The Netherlands
14 Straticell, Science Park Crealys, Rue Jean Sonet 10, 5032 Les Isnes, Belgique
15 Institute of Nutritional Sciences (140), University of Hohenheim, 70593 Stuttgart, Germany
16 Department of Molecular Toxicology, German Institute of Human Nutrition Potsdam-Rehbruecke (DIfE), Nuthetal, Germany
17 Department of Physiological Chemistry, Faculty of Chemistry, University of Vienna, 1090 Vienna, Austria
18 Institute of Nutritional Medicine (180), University of Hohenheim, 70593 Stuttgart, Germany
19 Department of Cardiothoracic Surgery, University Hospital Halle, Ernst-Grube Str. 40, D-06120 Halle (Saale), Germany
20 DIMES- Department of Experimental, Diagnostic and Specialty Medicine; Interdepartmental Center "Alma Mater Research Institute on Global Challenges and Climate Change (Alma Climate)", ALMA MATER STUDIORUM, University of Bologna, 40126 Bologna, Italy
21 Section of Molecular Epidemiology, Leiden University Medical Centre, Leiden, The Netherlands
22 Unilever Science and Technology, Beauty and Personal Care, Sharnbrook, United Kingdom
23 Center for Inflammation Research, VIB, Ghent, Belgium
24 Department of Biomedical Molecular Biology, Ghent University, Ghent, Belgium
25 National Institute for Health and Welfare, Finland
26 Department of Public Health, University of Turku and Turku University Hospital, Turku, Finland
27 Centre for Population Health Research, University of Turku and Turku University Hospital; Turku, Finland
28 Computational Medicine, Faculty of Medicine, University of Oulu and Biocenter Oulu, Oulu, Finland; Center for Life Course Health Research, University of Oulu, Oulu, Finland; NMR Metabolomics Laboratory, School of Pharmacy, University of Eastern Finland, Kuopio, Finland
29 Faculty of Medicine and Health Technology, Tampere University, and Finnish Cardiovascular Research Center, Tampere, Finland; Department of Clinical Chemistry, Fimlab Laboratories, Tampere, Finland
30 Centre for Population Health Research, University of Turku and Turku University Hospital; Research Centre of Applied and Preventive Cardiovascular Medicine, University of Turku; Department of Clinical Physiology and Nuclear Medicine, Turku University Hospital, Turku, Finland
31 Research Unit of Internal Medicine, Medical Research Center Oulu, Oulu University Hospital, University of Oulu, Oulu, Finland
32 Faculty of Medicine and Health Technology, Tampere University, and Finnish Cardiovascular Research Center, Tampere, Finland; Department of Clinical Physiology, Tampere University Hospital, Tampere, Finland
*Corresponding author:
Laura Kananen
laura.kananen@tuni.fi/laura.kananen@ki.se

## Sheet: file content
Table S3. Descriptive statistics and results from the analysis of the relatioship between the cf-DNA level and other biomarkers in MARK-AGE (n=1479). File: Online Resource 2.xlsx
Table S4. Descriptive statistics and results from the analysis of the relationships between the cf-DNA level and other biomarkers the Young Finns study (n=1701). File: Online Resource 2.xlsx
Table S5. Descriptive statistics and results from the analysis of the relationships between the cf-DNA level and other biomarkers in Health 2000 (n=1196). File: Online Resource 2.xlsx
Table S15. Descriptive statistics and results from the analysis of the relationships between the cf-DNA level and other biomarkers in non-smokers in Health 2000 (n=985). File: Online Resource 2.xlsx

## Sheet: Table S3
Biomarker in MARK-AGE	Category/Domain	Lasso coef	MIN	1Q	median	average	3Q	MAX	IQR	Method	unit	Biomarker	Spearman r, all (n=1479)	p-value, all	Spearman r, women (n=826)	p-value, women	Spearman r, men (n=648)	p-value, men
Plasma vitamin C; ascorbic acid	Nutrition	-0.0126785	0.05	2.882	4.94	5.416	7.485	21.83	4.603	HPLC	mg/l	Plasma vitamin C; ascorbic acid	-0.24368	3.65928e-15	-0.175602	0.000181879	-0.208049	9.90578e-07
Proportion of red blood cells in blood	Oxygen transfer	0.0114967	0.38	40	42	42.06	44.2	59.1	4.2		%	Proportion of red blood cells in blood	0.351467	3.84874e-27	0.205493	9.36199e-05	0.184816	1.80119e-06
Plasma carotenoid lutein	Nutrition	-0.447887	0.012	0.1633	0.247	0.2795	0.3588	1.934	0.1955	HPLC	µmol/l	Plasma carotenoid lutein	-0.198853	1.0726e-11	-0.177156	0.00013942	-0.179074	1.03396e-05
Plasma Homocysteine Concentration	One carbon metabolism	0.0143899	2.45	10.74	14.12	14.71	17.81	61.86	7.07	Beckman LX-20	µmol/l	Plasma Homocysteine Concentration	0.280432	1.72508e-22	0.189736	4.9674e-07	0.181823	1.51891e-05
Plasma C-reactive protein concentration	Immune system	0.0343056	0	0.56	1.17	2.18	2.447	37.24	1.887	Beckman LX-20	mg/l	Plasma C-reactive protein concentration	0.165455	6.75699e-09	0.144533	1.20529e-05	0.210681	9.65168e-05
N-glycosylation status of serum proteins: relative amount of peak 9 N-glycan on total serum proteins	Protein modification	0.0563188	0	1.71	2.435	2.584	3.303	7.674	1.593	DSA-FACE	%	N-glycosylation status of serum proteins: relative amount of peak 9 N-glycan on total serum proteins	0.226992	1.42146e-15	0.131871	0.000340265	0.155773	0.000155249
Plasma uric acid	Purine metabolism	0.00508455	17.74	36.13	44.12	45.3	52.69	109.4	16.56	S5	mg/l	Plasma uric acid	0.326292	1.95654e-26	0.230075	2.09138e-07	0.160035	0.000654965
Serum concentration of cholesterol in VLDL particles	Lipid metabolism	0.000840056	2.852	14.825	21.693	25.599	32.292	146.672	17.467	NMR	mg/dL	Serum concentration of cholesterol in VLDL particles	0.180874	3.95437e-11	0.171645	8.62207e-06	0.036618	0.0378901
Serum concentration of cholesterol in large VLDL particles	Lipid metabolism	0	0.9466	7.3492	11.2953	14.2994	18.2261	85.7015	10.8769	NMR	mg/dL	Serum concentration of cholesterol in large VLDL particles	0.173915	8.70113e-11	0.15487	2.30325e-05	0.04164	0.0451117
Serum total triglycerides concentration	Lipid metabolism	0	23.32	68.84	90.53	107.7	126.1	518.67	57.26	NMR	mg/dL	Serum total triglycerides concentration	0.156959	2.8758e-09	0.14668	2.57654e-05	0.050929	0.0541466
Serum concentration of triglycerides in small VLDL particles	Lipid metabolism	0	1.617	8.255	10.829	11.771	14.226	40.511	5.971	NMR	mg/dL	Serum concentration of triglycerides in small VLDL particles	0.142957	5.35169e-08	0.176151	3.85138e-06	0.041675	0.0698947
Serum ferritin concentration	Iron metabolism	0	1.4	33.5	64.85	86.71	116.05	884.1	82.55	Beckman Access	ng/ml	Serum ferritin concentration	0.255475	7.67421e-15	0.141258	0.000214792	0.087779	0.0710878
Serum concentration of triglycerides in VLDL particles	Lipid metabolism	0	0	20.86	39.71	53.15	70.01	366.83	49.15	NMR	mg/dL	Serum concentration of triglycerides in VLDL particles	0.180834	4.05904e-10	0.162732	1.52109e-05	0.036101	0.109696
Serum concentration of triglycerides in large VLDL particles	Lipid metabolism	0	0	9.153	25.803	39.289	53.483	348.302	44.33	NMR	mg/dL	Serum concentration of triglycerides in large VLDL particles	0.184077	5.39798e-10	0.160523	3.1625e-05	0.037426	0.113678
Plasma Copper to Zinc Ratio	Copper and zinc metabolism	-0.25522	0.55	1.33	1.535	1.601	1.8	4.21	0.47	ICP-MS	ratio	Plasma Copper to Zinc Ratio	-0.23109	5.25823e-14	-0.178081	3.92851e-06	-0.004109	0.480134
Serum concentration of cholesterol in HDL particles	Lipid metabolism	0	28.58	58.76	69.93	72	84.1	161.03	25.34	NMR	mg/dL	Serum concentration of cholesterol in HDL particles	-0.196943	8.70983e-11	-0.15304	0.000162224	0.032691	0.608406
Plasma Zinc	Zinc metabolism	0	380.6	634.2	694.8	704.8	761.3	2032.8	127.1	ICP-MS	ppb	Plasma Zinc	0.125014	3.26795e-05	0.139684	0.000289394	0.005314	0.625069
Plasma carotenoid zeaxanthin	Nutrition	0	0	0.025	0.041	0.04715	0.062	0.302	0.037	HPLC	µmol/l	Plasma carotenoid zeaxanthin	-0.17014	1.40695e-08	-0.149225	0.000505095	-0.129972	0.00229582
Serum concentration of triglycerides in small LDL particles	Lipid metabolism	0	0	4.734	6.275	7.047	8.445	31.678	3.711	NMR	mg/dL	Serum concentration of triglycerides in small LDL particles	0.124267	1.32938e-06	0.11761	0.000594748	0.036527	0.175467
Serum concentration of cholesterol in large HDL particles	Lipid metabolism	0	0	18.81	27.5	30.21	39.18	99.97	20.37	NMR	mg/dL	Serum concentration of cholesterol in large HDL particles	-0.209342	9.97169e-12	-0.147765	0.000643487	0.029675	0.948364
Serum gamma-glutamyltransferase relative activity	Nutrition; liver function	0.000641	0	7.625	14.6	22.04	25.975	361.9	18.35	Beckman LX-20	U/l	Serum gamma-glutamyltransferase relative activity	0.244295	1.47337e-09	0.137098	0.000775456	0.130222	0.0290326
HDL:Total cholesterol	Lipid metabolism	0	0.1052	0.2518	0.3025	0.3058	0.3576	0.5505	0.1058	formula	%	HDL:Total cholesterol	-0.177762	1.00377e-09	-0.15033	0.000993492	0.012147	0.452037
Plasma carotenoid beta-carotene	Nutrition	-0.0201349	0.037	0.346	0.543	0.679	0.8327	12.572	0.4867	HPLC	µmol/l	Plasma carotenoid beta-carotene	-0.243776	2.06913e-12	-0.141531	0.0010964	-0.182451	7.77717e-06
Serum Fe saturation of transferrin in percent	Iron metabolism	0.00192528	2.83	21.04	26.79	28.14	34.01	82.1	12.97	Beckman LX-20; FeSat (%)= 3.98*serum Fe/serum transferrin	%	Serum Fe saturation of transferrin in percent	0.173561	1.00691e-11	0.0964	0.00126452	0.23628	9.3503e-07
Plasma Selenium	Selenium metabolism	-0.00323736	34.04	77.04	89.99	91.73	103.3	317.29	26.26	HPLC-ICP-MS; eluting with retention time of Albumin or Selenoprotein P	ppb	Plasma Selenium	-0.205029	4.1011e-10	-0.153048	0.00167504	-0.244789	2.19767e-07
Plasma Selenium	Selenium metabolism	0	45.69	97.86	113.22	115.07	128.55	343.01	30.69	ICP-MS	ppb	Plasma Selenium	-0.208628	2.93985e-10	-0.161775	0.00193807	-0.234207	1.98674e-07
Plasma Copper	Copper metabolism	-0.000248448	402.2	917.5	1047.2	1072.4	1191.4	2617.7	273.9	ICP-MS	ppb	Plasma Copper	-0.185682	7.98507e-11	-0.098485	0.00202522	0.009003	0.492712
Serum protein concentration	Protein metabolism	0.00642598	49.9	66.9	69.6	69.74	72.4	93.4	5.5	Beckman LX-20	g/l	Serum protein concentration	0.09812	0.000302832	0.103863	0.0022406	0.030373	0.397329
Serum Apolipoprotein J/Clusterin	Lipid metabolism	0.00362524	13.55	54.98	65.26	67.34	77.87	174.83	22.89	ELISA	µg/ml	Serum Apolipoprotein J/Clusterin	0.087902	8.91364e-05	0.091932	0.00240669	0.147665	3.44205e-06
Plasma carotenoid beta-cryptoxanthine	Nutrition	-0.175506	0.008	0.1123	0.1965	0.2778	0.361	2.536	0.2487	HPLC	µmol/l	Plasma carotenoid beta-cryptoxanthine	-0.236557	1.92464e-12	-0.1666	0.00251437	-0.169109	9.28595e-06
Serum adiponectin	Glucose and lipid metabolism	0	2.725	8.931	12.9	14.688	18.419	61	9.488	AutoDELFIA time-ressolved fluorescence immunoassay	µg/ml	Serum adiponectin	-0.219471	3.80975e-10	-0.152428	0.00252871	0.044168	0.136795
Serum Fe concentration	Iron metabolism	0.01212	2.5	14.62	18.5	19.23	23.1	59.9	8.48	Beckman LX-20	µmol/l	Serum Fe concentration	0.178121	8.5538e-12	0.091178	0.00304338	0.260323	3.73908e-08
Serum concentration of cholesterol in large LDL particles	Lipid metabolism	0	0	41	57.3	57.87	74.3	200.68	33.3	NMR	mg/dL	Serum concentration of cholesterol in large LDL particles	-0.154032	3.18503e-08	-0.089683	0.00380033	-0.039535	0.220239
Serum High density lipoproteins cholesterol concentration	Lipid metabolism	0	0.62	1.21	1.49	1.547	1.82	3.65	0.61	Beckman LX-20	mmol/l	Serum High density lipoproteins cholesterol concentration	-0.206834	2.71275e-11	-0.136344	0.00380043	0.027986	0.822788
Haemoglobin of frozen blood concentration	Oxygen transfer	0.000942753	65	140	150	151.6	162	259	22	Beckman LX-20	g/l	Haemoglobin of frozen blood concentration	0.233394	4.22635e-16	0.091951	0.00603202	0.121746	0.00094856
Plasma Copper	Copper metabolism	0	249.9	754.6	886.8	910.7	1024.6	2462.6	270	HPLC-ICP-MS; eluting with retention time of Ceruloplasmin	ppb	Plasma Copper	-0.169456	3.30787e-09	-0.086558	0.00840182	0.036437	0.198729
Serum concentration of cholesterol in small VLDL particles	Lipid metabolism	0	1.349	6.945	9.357	10.033	12.235	39.366	5.29	NMR	mg/dL	Serum concentration of cholesterol in small VLDL particles	0.088139	0.000342292	0.107455	0.00968023	-0.007209	0.356505
Plasma gamma-tocopherol	Nutrition; form of vitamin e	0	0.18	0.96	1.39	1.522	1.89	5.93	0.93	HPLC	µmol/l	Plasma gamma-tocopherol	0.134541	3.6512e-05	0.116551	0.00991553	0.155556	0.00387748
Plasma iron	Iron metabolism	0	0	736.5	924.4	989.9	1146.8	11773.4	410.3	HPLC-ICP-MS; eluting with retention time of Transferrin	ppb	Plasma iron	0.2143	7.31459e-07	0.126619	0.00996453	0.279796	0.000460543
Plasma Albumin concentration	Transporter protein	0.0092112	29	38.4	40.3	40.29	42.2	61	3.8	Beckman LX-20	g/l	Plasma Albumin concentration	0.089361	0.000260801	0.068319	0.0102025	0.020861	0.389323
Plasma carotenoid alpha-carotene	Nutrition	0	0.006	0.093	0.1535	0.2105	0.252	5.579	0.159	HPLC	µmol/l	Plasma carotenoid alpha-carotene	-0.200212	2.43753e-07	-0.124021	0.0110673	-0.134798	0.00216348
Serum concentration of cholesterol in small LDL particles	Lipid metabolism	0.000715257	25.07	61.63	72.99	75.51	85.68	162.5	24.05	NMR	mg/dL	Serum concentration of cholesterol in small LDL particles	0.179034	1.13187e-09	0.108283	0.0173874	0.056049	0.0480706
Serum Ceruloplasmin concentration	Copper and iron metabolism	0	9.42	26.16	30.18	30.36	34.8	67.28	8.64	Beckman LX-20	mg/dl	Serum Ceruloplasmin concentration	-0.159999	6.49363e-08	-0.087632	0.0196434	0.071275	0.0930682
Urinary relative Hippurate concentration	Nutrition	0	1.241	7.859	12.171	15.073	19.293	91.146	11.434	NMR	area (a.u.)	Urinary relative Hippurate concentration	-0.141627	7.18536e-06	-0.109385	0.0236854	-0.074837	0.0399721
Urinary relative Guanidinoacetate concentration	One carbon cycle	0	1.341	6.182	8.961	10.862	13.514	60.522	7.332	NMR	area (a.u.)	Urinary relative Guanidinoacetate concentration	-0.13923	1.00011e-05	-0.108853	0.0247427	-0.075572	0.0423852
Urinary Creatine	Byproduct of muscle metabolism; renal health	0.00285041	0.902	5.659	9.564	10.159	13.308	46.225	7.649	Horiba ABX Pentra 400 Clinical Chemistry analyser	mM/L	Urinary Creatine	0.15694	9.37713e-09	0.06893	0.0422949	0.041642	0.0831697
The mean corpuscular volume in blood	Oxygen transfer	0	42.3	86.7	89.6	89.3	92.2	113.7	5.5		NA	The mean corpuscular volume in blood	0.127043	0.000112304	0.076427	0.0513717	0.174955	0.00277981
Plasma iron	Iron metabolism	2.10497e-05	217.3	920.9	1134.9	1314.1	1400.7	32770	479.8	ICP-MS	ppb	Plasma iron	0.225185	7.6049e-06	0.12966	0.0644602	0.266479	0.000800061
Plasma retinol; vitamin A	Nutrition	0	0.38	1.43	1.71	1.752	2.02	3.42	0.59	HPLC	µmol/l	Plasma retinol; vitamin A	0.159101	3.08569e-07	0.040349	0.0828617	0.114549	0.114593
Urinary beta-hydroxyisovalerate	Metabolite	0.00540211	0.2424	1.1101	1.2806	1.3142	1.466	3.9701	0.3559	NMR	area (a.u.)	Urinary beta-hydroxyisovalerate	0.146122	3.7922e-05	0.062144	0.0853053	0.065669	0.413793
Plasma Selenium (eluting with retention time of Glutathione Peroxidase; absolute value in ppb	Selenium metabolism	0	6.221	19.596	22.708	23.343	26.565	59.401	6.969	HPLC-ICP-MS	ppb	Plasma Selenium (eluting with retention time of Glutathione Peroxidase; absolute value in ppb	-0.11498	0.00027133	-0.109985	0.109769	-0.080432	0.00492517
Plasma Creatinine concentration	Byproduct of muscle metabolism	0	33.2	61.52	70.8	72.42	82.08	241.1	20.56	Beckman LX-20	µmol/l	Plasma Creatinine concentration	0.272689	1.49021e-19	0.05991	0.139342	0.148462	0.00238735
Urinary relative Trigonelline concentration	Nutrition	-0.0330622	-0.5831	0.5184	0.9292	1.3114	1.7615	8.9145	1.2431	NMR	area (a.u.)	Urinary relative Trigonelline concentration	-0.100055	6.12974e-05	-0.053886	0.184811	-0.078096	0.0102241
N-glycosylation status of urinary proteins: relative amount of peak 6 N-glycan on total urinary proteins	Protein modification	0	0	2.167	2.885	2.764	3.663	11.117	1.496	DSA-FACE	%	N-glycosylation status of urinary proteins: relative amount of peak 6 N-glycan on total urinary proteins	0.147375	5.66438e-08	0.034692	0.272291	0.054125	0.0728283
Plasma dehydroepiandrosteron sulfate concentration; DHEAS	Endocrine functions	0	0.16	1.823	2.81	3.424	4.47	25	2.647	Beckman Access	µg/dl	Plasma dehydroepiandrosteron sulfate concentration; DHEAS	0.190327	3.2876e-09	0.069226	0.473699	0.106622	0.0633034
Urinary relative Creatinine concentration	Byproduct of muscle metabolism	0	6.539	26.467	32.202	32.314	37.981	60.607	11.514	NMR	area (a.u.)	Urinary relative Creatinine concentration	0.183641	1.49506e-09	0.033467	0.806563	0.116309	0.0109978
Serum concentration of triglycerides in large LDL particles	Lipid metabolism	-0.00174267	0	2.574	4.759	4.921	6.951	26.502	4.377	NMR	mg/dL	Serum concentration of triglycerides in large LDL particles	-0.092917	0.000135657	0.019416	0.866134	-0.064284	0.100331
Serum Alpha2 macroglobulin concentration	Antiprotease	0	44.53	104.45	122	125.25	141.51	288.49	37.06	Beckman LX-20	mg/dl	Serum Alpha2 macroglobulin concentration	-0.145307	0.000352276	-0.058574	0.547897	-0.008947	0.546538
Serum concentration of triglycerides in small HDL particles	Lipid metabolism	0	0	3.629	4.809	4.932	6.068	13.675	2.439	NMR	mg/dL	Serum concentration of triglycerides in small HDL particles	0.092611	0.00042648	0.107457	0.0149603	-0.002973	0.166297
Plasma cysteine	Amino acid metabolism	-0.000831699	39.4	121	142.1	143.9	165.2	302.2	44.2	HPLC	µmol/l	Plasma cysteine	-0.095095	0.000439838	-0.057148	0.0871536	-0.05225	0.108151
Plasma Fibrinogen concentration	Tissue revascularization, wound healing, and tissue repair	0.0306887	0.7696	2.6456	3.38	3.645	4.3394	12.4131	1.6938	Beckman LX-20	mg/ml	Plasma Fibrinogen concentration	0.081368	0.000616396	0.134443	5.59234e-05	0.097915	0.0155315
N-glycosylation status of serum proteins: relative amount of peak 3 N-glycan on total serum proteins	Protein modification	-0.0257157	0	6.028	6.888	7.012	7.899	17.201	1.871	DSA-FACE	%	N-glycosylation status of serum proteins: relative amount of peak 3 N-glycan on total serum proteins	-0.108961	0.000617412	-0.113106	0.000996938	-0.181605	0.00152696
Serum MDA/LDL protein	Lipid metabolism; lipid peroxidation of polyunsaturated fatty acids	-0.0647249	0.5	1.261	1.683	1.882	2.314	7.43	1.053	formula	mg/dL	Serum MDA/LDL protein	-0.064103	0.000855768	-0.082799	0.00262309	-0.045199	0.120737
Blood haemoglobie	Oxygen transfer	0	9.4	13.4	14.2	14.33	15	153	1.6		g/l	Blood haemoglobie	0.31517	0.000908874	0.165768	3.704e-06	0.117227	0.744297
Urinary relative Glycine concentration	Oxidative stress	-0.0010144	0.7523	3.3367	4.2105	4.7889	5.4662	30.3444	2.1295	NMR	area (a.u.)	Urinary relative Glycine concentration	-0.077476	0.00152108	-0.051026	0.342338	-0.047491	0.0760367
RedBloodCells	Blood cell counts	0.0020665	0.37	4.44	4.7	4.737	5	53.17	0.56	blood cell counts	na	RedBloodCells	0.252562	0.00191809	0.131691	0.188098	0.048443	0.0288021
Plasma Alanine aminotransferase relative activity	Aminoacid metabolism	-0.00258239	5	17.4	21.5	23.88	27.1	100	9.7	Beckman LX-20	U/l	Plasma Alanine aminotransferase relative activity	0.178766	0.00236426	0.069812	0.4498	0.037659	0.295452
Serum Immunoglobulin M concentration	Immune system	0	0.1	0.75	1.04	1.17	1.448	8.93	0.698	Beckman LX-20	g/l	Serum Immunoglobulin M concentration	-0.082621	0.00406609	-0.019922	0.445421	0.029903	0.839133
Platelets	Blood cell counts	0.00015658	0	198	232	238.6	272	768	74	blood cell counts	na	Platelets	-0.106872	0.00647564	-0.051571	0.230615	0.054444	0.219299
Urinary 8-isoprostane	Lipid oxidation product; oxidative stress	-0.00267622	0.1181	1.5139	1.9338	2.426	2.6403	39.8594	1.1264	8-isoprostane	mM/L/mM creatinine	Urinary 8-isoprostane	-0.175234	0.00663146	-0.046881	0.367322	-0.064242	0.733974
Serum concentration of triglycerides in large HDL particles	Lipid metabolism	0	0	0.6351	2.4325	2.9185	4.3548	24.2197	3.7197	NMR	mg/dL	Serum concentration of triglycerides in large HDL particles	-0.108792	0.00683184	0.015389	0.972666	-0.013847	0.0580242
N-glycosylation status of serum proteins: relative amount of peak 6 N-glycan on total serum proteins	Protein modification	0	0	16.86	18.71	18.98	20.93	30.8	4.07	DSA-FACE	%	N-glycosylation status of serum proteins: relative amount of peak 6 N-glycan on total serum proteins	-0.071855	0.00846637	-0.091065	0.014856	-0.138746	0.020572
BMC normed concentration of Vitamin C	Nutrition	-1.2769e-05	0	1379	2119	2414	3091	14214	1712	HPLC	pmol/µg DNA	BMC normed concentration of Vitamin C	-0.075437	0.00884078	-0.085083	0.0299082	-0.021813	0.340817
Serum malondialdehyde	Lipid metabolism	0	3.67	13.71	17.64	19.3	23.62	57.94	9.91		mg/dL	Serum malondialdehyde	-0.048841	0.0106446	-0.048552	0.0228629	-0.061307	0.200655
Plasma stable metabolic pathway products of NOx, the sum of nitrites and nitrates	Oxidative stress	-0.00154013	1.425	16.676	24.098	25.874	32.624	164.01	15.948		µmol/l	Plasma stable metabolic pathway products of NOx, the sum of nitrites and nitrates	-0.08721	0.011398	-0.103268	0.0179888	-0.036501	0.363197
N-glycosylation status of urinary proteins: relative amount of peak 2 N-glycan on total urinary proteins	Protein modification	0	0	0.5353	0.9817	1.18	1.6072	8.1147	1.0719	DSA-FACE	%	N-glycosylation status of urinary proteins: relative amount of peak 2 N-glycan on total urinary proteins	-0.086013	0.0125893	-0.074394	0.106268	-0.079446	0.169586
Plasma Insulin concentration	Glucose metabolism	0	0	3.4	4.811	6.229	6.997	295.9	3.597	Beckman Access	µIU/ml	Plasma Insulin concentration	0.111224	0.0148143	0.124641	0.0128795	0.010145	0.6399
Urinary relative Alanine concentration	Aminoacid metabolism	0	0.5892	1.7932	2.1115	2.2035	2.5209	6.9836	0.7277	NMR	area (a.u.)	Urinary relative Alanine concentration	0.081402	0.0173071	-0.014447	0.893657	-0.028286	0.291655
BMC normed concentration of Vitamin E	Nutrition	-0.000896109	0	19.3	26.7	28.67	34.6	1003.2	15.3	HPLC	µmol/l	BMC normed concentration of Vitamin E	-0.121552	0.0174556	-0.077811	0.233757	-0.098634	0.085924
Blood total glutathione (reduced + oxidized	Oxidative stress	7.3524e-05	507.1	969.2	1093.6	1106.8	1224.9	2090	255.7	HPLC	µmol/l	Blood total glutathione (reduced + oxidized	0.040569	0.021711	0.005305	0.173651	0.047879	0.206108
Plasma Carboxylmethyllysine	Protein modification	0.0240731	0.000271	0.093707	0.125196	0.246322	0.168052	9.54098	0.074345	immunological AGE-detection	µg/ml	Plasma Carboxylmethyllysine	-0.003602	0.0255976	-0.020296	0.562822	-0.008927	0.0774234
Urinary direct 8-isoprostane	Lipid oxidation product; oxidative stress	0	0	1.053	1.41	1.825	1.955	36.314	0.902	directly labelled - fluorescent tracer; AutoDELFIA time-ressolved fluorescence immunoassay	mM/L/mM creatinine	Urinary direct 8-isoprostane	-0.156626	0.0276508	-0.061959	0.273603	-0.050838	0.946654
Plasma Carboxylmethyllysine in plasma normalized by total plasma proteins	Protein modification	0	4.04e-06	0.001363	0.001795	0.003554	0.002441	0.1352	0.001078	formula	ratio	Plasma Carboxylmethyllysine in plasma normalized by total plasma proteins	-0.007131	0.0311491	-0.02527	0.584364	-0.008386	0.083222
Serum Serotonin concentration	Hormone, neurotransmitter	0	1.7	118.8	168.9	183.1	226.8	1919	108	ELISA	ng/ml	Serum Serotonin concentration	-0.05816	0.0417016	-0.041854	0.460994	-0.013797	0.590015
N-glycosylation status of serum proteins: relative amount of peak 2 N-glycan on total serum proteins	Protein modification	0	0	1.245	1.614	1.73	2.086	9.418	0.841	DSA-FACE	%	N-glycosylation status of serum proteins: relative amount of peak 2 N-glycan on total serum proteins	0.039556	0.0448198	0.037318	0.25229	0.016005	0.183037
Serum transferrin concentration	Iron metabolism	0	1.22	2.5	2.73	2.786	3.03	4.87	0.53	Beckman LX-20	g/l	Serum transferrin concentration	-0.039359	0.0487912	-0.039445	0.10786	0.009515	0.748084
Plasma carotenoid lycopene	Nutrition	0	0.014	0.3965	0.6105	0.6815	0.8838	2.744	0.4873	HPLC	µmol/l	Plasma carotenoid lycopene	-0.073634	0.051071	-0.082362	0.0549841	-0.076874	0.191368
Serum concentration of cholesterol in small HDL particles	Lipid metabolism	-0.00228707	8.264	34.135	38.052	38.158	42.017	58.776	7.882	NMR	mg/dL	Serum concentration of cholesterol in small HDL particles	-0.043609	0.051336	-0.078645	0.0220678	0.066922	0.457463
N-glycosylation status of urinary proteins: relative amount of peak 1 N-glycan on total urinary proteins	Protein modification	0	0	20.52	24.96	22.22	29.37	50.8	8.85	DSA-FACE	%	N-glycosylation status of urinary proteins: relative amount of peak 1 N-glycan on total urinary proteins	0.071823	0.060453	0.025749	0.543013	-0.001908	0.398183
Serum concentration of triglycerides in HDL particles	Lipid metabolism	0	0	4.625	7.169	7.485	9.873	36.295	5.248	NMR	mg/dL	Serum concentration of triglycerides in HDL particles	-0.048244	0.0681747	0.040197	0.700789	-0.01801	0.682716
Serum Cytomegalovirus antibody concentration	Immune system	0.00027147	0	1.8	22.37	34.91	54.4	184.6	52.6	ELISA	U/l	Serum Cytomegalovirus antibody concentration	-0.001576	0.0719291	0.045388	0.181195	0.031551	0.00251186
Plasma alpha-tocopherol; vitamin E	Nutrition	0.00227072	9.18	24.27	28.59	29.88	34.09	84.56	9.82	HPLC	µmol/l	Plasma alpha-tocopherol; vitamin E	0.068471	0.0731274	0.129537	0.00214999	0.048868	0.689492
Average mass of hemoglobin per red blood cell in blood	Oxygen transfer	0	12	29.1	30.1	30.16	31	99	1.9		NA	Average mass of hemoglobin per red blood cell in blood	0.095937	0.0792455	0.039781	0.214869	0.078458	0.904787
Serum low density lipoproteins cholesterol	Lipid metabolism	0	1.01	2.68	3.3	3.32	3.85	6.96	1.17	Beckman LX-20	mmol/l	Serum low density lipoproteins cholesterol	0.069104	0.0871414	0.058549	0.795138	0.059096	0.156664
Plasma 8-isoprostane	Lipid oxidation product; oxidative stress	0	0	4.743	7.742	12.297	16.793	374.245	12.05	AutoDELFIA time-ressolved fluorescence immunoassay	mM/L	Plasma 8-isoprostane	-0.048295	0.0876172	-0.049622	0.273684	0.019617	0.708357
Serum Immunoglobulin A concentration	Immune system	0	0.1	1.692	2.32	2.483	3.03	7.66	1.338	Beckman LX-20	g/l	Serum Immunoglobulin A concentration	0.061578	0.09602	0.027052	0.748615	-0.00819	0.768353
N-glycosylation status of serum proteins: log peak 1/ peak 6	Protein modification	0	-0.9874	-0.438	-0.3146	-0.3218	-0.1956	0.3549	0.2424	DSA-FACE	%	N-glycosylation status of serum proteins: log peak 1/ peak 6	0.026988	0.100759	0.023121	0.440361	0.002409	0.753233
Urinary 8-isoprostane metabolite 2.3-Dinor	Lipid oxidation product; oxidative stress	0	0.2785	5.3268	6.5275	7.0068	8.1263	40.8911	2.7995	AutoDELFIA time-ressolved fluorescence immunoassay	mM/L/mM creatinine	Urinary 8-isoprostane metabolite 2.3-Dinor	0.003963	0.102359	0.071732	0.00175332	0.031983	0.474836
Plasma iron	Iron metabolism	0	0	143	194.4	311.8	261.2	20996.6	118.2	HPLC-ICP-MS; eluting with retention time of Albumin	ppb	Plasma iron	0.104865	0.103688	0.052835	0.242905	0.033023	0.723042
N-glycosylation status of urinary proteins: relative amount of peak 8 N-glycan on total urinary proteins	Protein modification	0	0	2.546	3.529	3.43	4.596	17.549	2.05	DSA-FACE	%	N-glycosylation status of urinary proteins: relative amount of peak 8 N-glycan on total urinary proteins	-0.071812	0.112857	-0.024495	0.504892	-0.064433	0.311801
N-glycosylation status of serum proteins: relative amount of peak 5 N-glycan on total serum proteins	Protein modification	0	0	37.43	40.09	40.06	42.81	53.95	5.38	DSA-FACE	%	N-glycosylation status of serum proteins: relative amount of peak 5 N-glycan on total serum proteins	0.037482	0.117999	0.060612	0.0380036	0.10058	0.073489
Plasma total protein concentration	Protein metabolism	0	49.7	66.3	69.15	69.44	72.3	100	6	Bradford	µg/µl	Plasma total protein concentration	0.035151	0.121323	0.037703	0.0905549	0.018719	0.623438
Serum Immunoglobulin G concentration	Immune system	-0.00272653	4.59	9.78	11.27	11.5	12.91	29.62	3.13	Beckman LX-20	g/l	Serum Immunoglobulin G concentration	-0.027874	0.153843	0.00673	0.753661	-0.100066	0.0321577
Serum Immunoglobulin E concentration	Immune system	0	0.08	12.26	31.55	96.74	83.26	3000	71	Beckman LX-20	IU/ml	Serum Immunoglobulin E concentration	0.052903	0.155155	-0.002277	0.525053	0.021083	0.795983
Plasma Urea concentration	Metabolite; metabolism of nitrogen-containing compounds	-0.0120801	2.37	4.7	5.5	5.741	6.6	14.52	1.9	Beckman LX-20	mmol/l	Plasma Urea concentration	0.037832	0.167595	-0.015552	0.759323	-0.042313	0.23812
Plasma 25-OH-Vitamin-D concentration	Nutrition	0	12.98	35.55	47.6	51.3	60.79	338.93	25.24	ELISA	nmol/l	Plasma 25-OH-Vitamin-D concentration	-0.033947	0.168006	-0.080173	0.00485777	0.019226	0.751598
Blood Glycosylated haemoglobin A1C	Glucose metabolism	0	4.7	5.66	5.99	6.04	6.33	13.07	0.67	Beckman LX-20	%	Blood Glycosylated haemoglobin A1C	-0.024748	0.18391	0.050402	0.171531	-0.053656	0.0299048
N-glycosylation status of serum proteins: relative amount of peak 4 N-glycan on total serum proteins	Protein modification	0	0	4.257	4.899	4.965	5.614	36.619	1.357	DSA-FACE	%	N-glycosylation status of serum proteins: relative amount of peak 4 N-glycan on total serum proteins	-0.064243	0.193895	-0.081391	0.0388654	-0.16529	0.0676381
IgG antibodies specific for Measles	Immune system	0	2.22	1231.25	2000.66	3603.58	3261.13	113081	2029.88	ELISA	mIU/ml	IgG antibodies specific for Measles	-0.031521	0.211418	-0.011253	0.898327	-0.003916	0.237169
Urinary relative Guanidinoacetate concentration	One carbon cycle	0	-0.4154	1.2439	1.5	1.9196	1.9623	31.7582	0.7184	NMR	area (a.u.)	Urinary relative Guanidinoacetate concentration	0.107295	0.226968	0.051474	0.918908	0.077095	0.356389
Serum concentration of triglycerides in LDL particles	Lipid metabolism	0	1.807	11.877	15.049	15.996	19.012	57.323	7.135	NMR	mg/dL	Serum concentration of triglycerides in LDL particles	0.006182	0.235958	0.077393	0.0708141	0.010513	0.249378
Serum Anti-nuclear autoantibodies	Immune system	0	0.038	0.179	0.23	0.3114	0.3169	3.8791	0.1379	ratio + cut-off; ELISA	ratio + cut-off	Serum Anti-nuclear autoantibodies	-0.060398	0.282117	-0.080643	0.400468	-0.016918	0.984221
Plasma MDA; malondialdehyde	Of polyunsaturated fatty acids; oxidative stress	0	0.009	0.1562	0.271	0.3094	0.411	3.737	0.2548	HPLC	µmol/l	Plasma MDA; malondialdehyde	0.000704	0.375777	-0.048666	0.225413	0.050568	0.133225
N-glycosylation status of serum proteins: relative amount of peak 8 N-glycan on total serum proteins	Protein modification	0.016735	0	5.881	7.017	7.138	8.346	14.75	2.465	DSA-FACE	%	N-glycosylation status of serum proteins: relative amount of peak 8 N-glycan on total serum proteins	-0.009807	0.380136	0.085479	0.0619798	0.11066	0.059805
Plasma protein-bound 3-Nitrotyrosine	Oxidative stress	0.0067973	0.1	2.29	3.505	4.055	5.23	81.98	2.94	ELISA	pmol/mg	Plasma protein-bound 3-Nitrotyrosine	-0.00371	0.405165	0.032225	0.00467323	-0.022472	0.177292
Serum concentration of cholesterol in LDL particles	Lipid metabolism	0	17.83	107.94	127.5	128.78	148.97	271.33	41.03	NMR	mg/dL	Serum concentration of cholesterol in LDL particles	-0.012662	0.43008	0.00188	0.399423	0.001856	0.811479
IgG antibodies specific for Tetanus toxoid	Immune system	0	0.003	0.387	1.477	3.495	4.62	42.549	4.233	ELISA	IU/ml	IgG antibodies specific for Tetanus toxoid	0.012327	0.44646	-0.029125	0.672459	-0.069044	0.0570487
Urinary relative Trimethylaminoxid concentration	TMAO; metabolite; amine oxid	0	1.83	8.161	10.294	13.137	13.647	225.943	5.486	NMR	area (a.u.)	Urinary relative Trimethylaminoxid concentration	0.082701	0.486519	0.026396	0.251834	0.032723	0.410984
Plasma Arginine-Pyrimidine normalized by total plasma protein	Pyrimidine metabolism	0	2.91e-06	0.001967	0.002759	0.004732	0.003997	0.275	0.00203	6bab norm; immunological detection	ratio	Plasma Arginine-Pyrimidine normalized by total plasma protein	-0.039646	0.548089	-0.042559	0.12924	-0.038185	0.417827
Plasma Arg-Pyrimidine	Pyrimidine metabolism	0	0.000201	0.136532	0.191173	0.329888	0.280581	19.2445	0.144049	pe_6bab; immunological detection	µg/ml	Plasma Arg-Pyrimidine	-0.034727	0.554837	-0.037765	0.150659	-0.034011	0.445889
N-glycosylation status of serum proteins: relative amount of peak 1 N-glycan on total serum proteins	Protein modification	0	0	7.228	9.099	9.428	11.317	25.175	4.089	DSA-FACE	%	N-glycosylation status of serum proteins: relative amount of peak 1 N-glycan on total serum proteins	0.007716	0.58118	-0.003257	0.733564	-0.060969	0.551915
Protein carbonyls i.e. oxidized plasma total protein	Oxidative stress	0	0.289	0.522	0.5775	0.5857	0.638	2.773	0.116	ELISA	nmol/mg	Protein carbonyls i.e. oxidized plasma total protein	-0.052619	0.596506	-0.072031	0.22046	-0.03002	0.245194
Urinary relative Phenylacetylglutamine concentration	Metabolite	0	1.592	5.213	6.846	7.391	8.847	46.909	3.634	NMR	area (a.u.)	Urinary relative Phenylacetylglutamine concentration	-0.045066	0.642656	-0.011575	0.216934	0.019494	0.0250625
N-glycosylation status of urinary proteins: relative amount of peak 3 N-glycan on total urinary proteins	Protein modification	0	0	31.43	36.01	30	38.25	44.42	6.82	DSA-FACE	%	N-glycosylation status of urinary proteins: relative amount of peak 3 N-glycan on total urinary proteins	-0.008853	0.68039	-0.00661	0.954573	-0.133885	0.0630753
Thyreoglobulinautoantibodies	Immune system	0	0	0	0.16	20.75	0.52	2484	0.52	Beckman Access	IU/ml	Thyreoglobulinautoantibodies	0.008007	0.694093	0.078978	0.768252	0.039412	0.603002
Serum total cholesterol concentration	Lipid metabolism	0	2.01	4.89	5.55	5.602	6.24	10	1.35	Beckman LX-20	mmol/l	Serum total cholesterol concentration	-0.00595	0.714919	0.013404	0.86766	0.054413	0.235483
N-glycosylation status of urinary proteins: relative amount of peak 4 N-glycan on total urinary proteins	Protein modification	0	0	5.222	6.338	5.493	7.176	14.025	1.954	DSA-FACE	%	N-glycosylation status of urinary proteins: relative amount of peak 4 N-glycan on total urinary proteins	-0.068105	0.734824	-0.035767	0.779555	-0.088371	0.2026
Monocytes	Blood cell counts	0	17.2	353	440.9	1197.9	551.4	498800	198.4	blood cell counts	na	Monocytes	0.262398	0.734956	0.162777	0.518998	0.27026	0.756775
Basophils	Blood cell counts	0	0	20.1	32.21	83.68	48.38	42400	28.28	blood cell counts	na	Basophils	0.024111	0.738068	0.00887	0.982604	0.035341	0.709357
N-glycosylation status of urinary proteins: relative amount of peak 7 N-glycan on total urinary proteins	Protein modification	-0.00454505	0	9.425	11.74	10.244	13.434	23.847	4.009	DSA-FACE	%	N-glycosylation status of urinary proteins: relative amount of peak 7 N-glycan on total urinary proteins	-0.02949	0.740397	-0.031099	0.738949	-0.051578	0.176954
Neutrophils	Blood cell counts	3.12246e-05	0.261	2.552	3.167	8.828	3.864	3990.4	1.312	blood cell counts	na	Neutrophils	0.245547	0.798537	0.222901	0.452682	0.249478	0.774831
N-glycosylation status of urinary proteins: relative amount of peak 9 N-glycan on total urinary proteins	Protein modification	0	0	1.405	1.856	1.646	2.171	23.311	0.766	DSA-FACE	%	N-glycosylation status of urinary proteins: relative amount of peak 9 N-glycan on total urinary proteins	-0.027117	0.803933	-0.012631	0.879594	-0.08589	0.124306
Urinary Threonine Lactate ratio	Aminoacid metabolism	0	0.2388	0.7242	0.8374	0.9053	0.9882	5.8055	0.264	NMR	area (a.u.)	Urinary Threonine Lactate ratio	0.022462	0.832914	0.014911	0.168585	0.003862	0.660723
N-glycosylation status of serum proteins: relative amount of peak 7 N-glycan on total serum proteins	Protein modification	0.00464084	0	5.426	6.303	6.42	7.283	20.428	1.857	DSA-FACE	%	N-glycosylation status of serum proteins: relative amount of peak 7 N-glycan on total serum proteins	-0.003851	0.837494	0.00964	0.766542	0.005286	0.801793
Plasma Copper	Copper metabolism	0	31.55	145.85	171.91	173.97	200.1	485.34	54.25	HPLC-ICP-MS; eluting with other retention time of Ceruloplasmin	ppb	Plasma Copper	-0.021487	0.848235	0.013924	0.448066	-0.040377	0.869053
TotalWhitebloodcells	Blood cell counts	0	2.66	4.9	5.7	14.69	6.8	5800	1.9	blood cell counts	na	TotalWhitebloodcells	0.21121	0.863639	0.204544	0.525308	0.20171	0.80615
N-glycosylation status of urinary proteins: relative amount of peak 5 N-glycan on total urinary proteins	Protein modification	0	0	4.63	6.197	5.722	7.605	20.816	2.975	DSA-FACE	%	N-glycosylation status of urinary proteins: relative amount of peak 5 N-glycan on total urinary proteins	-0.00069	0.877718	0.006024	0.890087	0.069719	0.919982
Serum total cholesterol concentration	Lipid metabolism	0	89.08	208.88	235.1	239.59	267.68	423.49	58.8	NMR	mg/dL	Serum total cholesterol concentration	-0.023613	0.879873	-0.00426	0.621379	0.03326	0.095018
Serum glucose concentration	Glucose metabolism	-0.0367276	2.62	4.74	5.17	5.273	5.588	15.973	0.848	Beckman LX-20	mmol/l	Serum glucose concentration	0.014188	0.89218	0.02813	0.00250921	-0.183758	6.00504e-07
Lymphocytes	Blood cell counts	0	99.5	1518.4	1860	4252.6	2237.1	1621800	718.7	blood cell counts	na	Lymphocytes	0.032346	0.933116	0.079859	0.733845	-0.005606	0.675522
Eosinophils	Blood cell counts	0	0	98.7	150.4	304.2	230	69600	131.3	blood cell counts	na	Eosinophils	0.058657	0.943603	0.064473	0.591615	0.003789	0.560043

## Sheet: Table S4
Biomarker in the YFS	Category/domain	Lasso coef	MIN	1Q	median	avgerage	3Q	MAX	IQR	unit	Method	Biomarker	Spearman r, all (n=1701)	p-value, all	Spearman r, YFS, women (n=931)	p-value, women	Spearman r, YFS, men (n=770)	p-value, men
ratio of bisallylic groups to double bonds	Lipid extract metabolites	1.06051	0.4123	0.5068	0.5271	0.5269	0.5468	0.6749	0.04	ratio	NMR	ratio of bisallylic groups to double bonds	0.196226	6.84268e-17	0.273623	3.59269e-17	0.154063	1.4983e-05
Threehydroxybutyrate	Low-molecular-weight metabolites, Ketosis, ketogenesis	2.29718e-06	0	21897	26810	32136	35634	190709	13737		NMR	Threehydroxybutyrate	0.229881	8.62666e-17	0.255998	2.43393e-13	0.244306	5.20606e-07
ratio of bisallylic groups to total fatty acids	Lipid extract metabolites	0	0.4584	0.6812	0.7382	0.7371	0.7947	1.2232	0.1135	ratio	NMR	ratio of bisallylic groups to total fatty acids	0.197365	1.61665e-16	0.285358	1.13171e-17	0.151005	1.51035e-05
total phosphoglycerides	Lipid extract metabolites	-0.828781	0.4712	0.738	0.8329	0.8625	0.9577	1.7494	0.2197	mmol/l	NMR	total phosphoglycerides	-0.15891	3.94815e-14	-0.240995	4.90787e-13	-0.0109543	0.552323
average number of double bonds in a fatty acid chain	Lipid extract metabolites	-0.0173362	1.032	1.337	1.399	1.395	1.461	1.812	0.124	count	NMR	average number of double bonds in a fatty acid chain	0.171799	1.28066e-12	0.254898	1.94543e-13	0.129921	6.39802e-05
description of average fatty acid chain length, not actual carbon number	Lipid extract metabolites	-0.0244024	18.31	19.23	19.42	19.48	19.67	23.2	0.44		NMR	description of average fatty acid chain length, not actual carbon number	0.156232	3.92826e-11	0.22477	5.70596e-10	0.116316	7.16081e-05
Citrate	Low-molecular-weight metabolites	1.11602e-06	10770	27584	31915	32359	36714	62970	9130	[NMR signal area]	NMR	Citrate	0.15355	1.18474e-10	0.234101	6.96734e-12	0.0729051	0.0238556
phosphatidylcholine and other cholines	Lipid extract metabolites	0	1.16	1.797	2.026	2.103	2.338	4.163	0.541	mmol/l	NMR	phosphatidylcholine and other cholines	-0.134544	1.90145e-10	-0.215339	5.45056e-10	0.0246256	0.619813
Concentration of medium HDL particles	Lipoprotein subclasses	0	7.99e-07	1.65e-06	1.86e-06	1.921e-06	2.14e-06	4.13e-06	4.9e-07	[mmol/l]	NMR	Concentration of medium HDL particles	-0.140496	6.11232e-10	-0.215844	2.95391e-10	0.0256413	0.363357
omega-9 and saturated fatty acids	Lipid extract metabolites	-0.000141783	2.948	4.778	5.614	6.029	6.833	14.283	2.055	mmol/l	NMR	omega-9 and saturated fatty acids	-0.14959	6.38927e-10	-0.230139	6.64359e-11	-0.096865	0.00319704
total cholines (and other N-trimethyl compounds)	Lipid extract metabolites	0.234085	1.19	1.86	2.06	2.12	2.329	3.739	0.469	mmol/l	NMR	total cholines (and other N-trimethyl compounds)	-0.127792	7.03435e-10	-0.209435	6.42387e-10	0.0303757	0.630965
total fatty acids	Lipid extract metabolites	0	5.156	8.163	9.409	9.913	11.117	20.921	2.954	mmol/l	NMR	total fatty acids	-0.14378	1.23441e-09	-0.220118	2.33213e-10	-0.0900364	0.0070332
Phospholipids in medium HDL	Lipoprotein subclasses	0.139446	0.2001	0.4044	0.4549	0.4693	0.5221	0.9787	0.1177	[mmol/l]	NMR	Phospholipids in medium HDL	-0.133315	2.78322e-09	-0.204507	2.07055e-09	0.0380184	0.225382
CH2 groups of mobile lipids	Low-molecular-weight metabolites	0	2674381	5703372	7300503	8294795	9880411	25076530	4177039	[NMR signal area]	NMR	CH2 groups of mobile lipids	-0.142187	4.80531e-09	-0.218909	1.48936e-10	-0.126026	9.71977e-05
Total lipids in medium HDL	Lipoprotein subclasses	0	0.4237	0.8853	0.9996	1.0323	1.1496	2.2604	0.2643	[mmol/l]	NMR	Total lipids in medium HDL	-0.130265	5.92473e-09	-0.213421	4.17094e-10	0.0466006	0.142621
omega-6 and -7 fatty acids	Lipid extract metabolites	-0.174474	1.899	3.075	3.47	3.566	3.949	6.909	0.874	mmol/l	NMR	omega-6 and -7 fatty acids	-0.12333	2.60775e-08	-0.188277	6.11525e-09	-0.0622945	0.0791386
Glutamine	Low-molecular-weight metabolites	1.04301e-07	75394	140800	158194	157304	173191	282501	32391	[NMR signal area]	NMR	Glutamine	0.138068	3.16678e-08	0.0927576	0.0187038	0.109202	0.00242037
average number of methylene groups per a double bond	Lipid extract metabolites	0	5.539	7.234	7.596	7.668	8.045	10.779	0.811	count	NMR	average number of methylene groups per a double bond	-0.1252	5.65908e-08	-0.19077	1.28968e-08	-0.0985395	0.00107555
CH3 groups of mobile lipids	Low-molecular-weight metabolites	1.30052e-07	1644677	2350744	2727713	2867901	3219269	5875005	868525	[NMR signal area]	NMR	CH3 groups of mobile lipids	-0.118545	5.69014e-08	-0.183664	3.37235e-08	-0.06474	0.0164788
Triglycerides	Lipids	-0.0381285	0.3	0.8	1.1	1.323	1.6	10.6	0.8	mmol/l	enzymatic glycerol kinase – glycerol phosphate oxidase method	Triglycerides	-0.149283	9.95878e-08	-0.202712	3.09476e-09	-0.184041	4.33177e-06
Free cholesterol in large VLDL	Lipoprotein subclasses	0	0	0.007689	0.0178	0.026049	0.036534	0.166394	0.028845	[mmol/l]	NMR	Free cholesterol in large VLDL	-0.130174	1.28976e-07	-0.222414	5.75475e-10	-0.147518	3.71745e-06
Free cholesterol in medium HDL	Lipoprotein subclasses	0	0.02732	0.08197	0.0946	0.09841	0.11125	0.24228	0.02928	[mmol/l]	NMR	Free cholesterol in medium HDL	-0.117187	1.39614e-07	-0.204605	2.18974e-09	0.0775573	0.022824
total triglycerides	Lipid extract metabolites	0.153095	0.336	0.7314	0.9938	1.1743	1.4383	4.1697	0.7069	mmol/l	NMR	total triglycerides	-0.12928	1.43452e-07	-0.19812	1.04743e-08	-0.138036	5.52371e-05
Concentration of large VLDL particles	Lipoprotein subclasses	0	0	1.57e-09	2.96e-09	4.185e-09	5.7e-09	2.29e-08	4.13e-09	[mmol/l]	NMR	Concentration of large VLDL particles	-0.129257	1.52753e-07	-0.205988	5.157e-09	-0.161374	1.00609e-06
Total lipids in large VLDL	Lipoprotein subclasses	0	0	0.09444	0.18032	0.25482	0.34729	1.43677	0.25285	[mmol/l]	NMR	Total lipids in large VLDL	-0.13097	1.71221e-07	-0.209121	5.28244e-09	-0.165977	6.21139e-07
Phospholipids in large VLDL	Lipoprotein subclasses	0	0	0.01686	0.03208	0.04657	0.06361	0.26358	0.04675	[mmol/l]	NMR	Phospholipids in large VLDL	-0.130349	1.7347e-07	-0.199391	1.1144e-08	-0.167831	6.85078e-07
Triglycerides in large VLDL	Lipoprotein subclasses	0	0	0.05895	0.10853	0.15397	0.20717	0.84271	0.14822	[mmol/l]	NMR	Triglycerides in large VLDL	-0.131031	1.74891e-07	-0.207493	5.32096e-09	-0.1662	6.77005e-07
Free cholesterol in medium VLDL	Lipoprotein subclasses	0	0.004325	0.038377	0.058414	0.067745	0.087471	0.242204	0.049094	[mmol/l]	NMR	Free cholesterol in medium VLDL	-0.12308	2.93307e-07	-0.196685	2.34871e-08	-0.160687	1.09812e-06
Total cholesterol in large VLDL	Lipoprotein subclasses	0	0	0.01693	0.0361	0.05186	0.07242	0.31038	0.05549	[mmol/l]	NMR	Total cholesterol in large VLDL	-0.123414	3.20666e-07	-0.205238	9.69911e-09	-0.15802	6.95133e-07
Triglycerides in medium VLDL	Lipoprotein subclasses	0	0.02286	0.16299	0.24341	0.29393	0.38316	1.101	0.22017	[mmol/l]	NMR	Triglycerides in medium VLDL	-0.122051	6.23079e-07	-0.18204	1.61034e-07	-0.180839	1.12125e-07
Mean diameter for VLDL particles	Lipids, Combined measures	0	33.7	35.63	36.48	36.66	37.51	41.53	1.88	[mmol/l]	NMR	Mean diameter for VLDL particles	-0.117449	6.71126e-07	-0.188572	4.55044e-08	-0.169008	1.93752e-07
Double bond protons of mobile lipids	Low-molecular-weight metabolites	0	236120	418773	505860	541356	626301	1435158	207528	[NMR signal area]	NMR	Double bond protons of mobile lipids	-0.112876	7.58247e-07	-0.169621	1.16575e-06	-0.0805848	0.00371279
Triglycerides in VLDL	Lipids, Combined measures	0	0.1045	0.4798	0.712	0.8312	1.0528	2.9868	0.573	[mmol/l]	NMR	Triglycerides in VLDL	-0.120215	7.72534e-07	-0.185504	1.55834e-07	-0.175921	1.61344e-07
Concentration of medium VLDL particles	Lipoprotein subclasses	0	2.47e-09	9.2e-09	1.34e-08	1.589e-08	2.03e-08	5.64e-08	1.11e-08	[mmol/l]	NMR	Concentration of medium VLDL particles	-0.119385	8.16065e-07	-0.18039	2.45331e-07	-0.174527	1.82298e-07
ratio of omega-9 and saturated fatty acids to total fatty acids	Lipid extract metabolites	0	48.51	58.09	59.94	60.35	62.39	71.34	4.3	%	NMR	ratio of omega-9 and saturated fatty acids to total fatty acids	-0.113921	8.45414e-07	-0.188604	5.25609e-08	-0.0861539	0.00318698
Total cholesterol in medium HDL	Lipoprotein subclasses	-0.077365	0.2044	0.4402	0.5034	0.5192	0.579	1.1972	0.1388	[mmol/l]	NMR	Total cholesterol in medium HDL	-0.106647	1.05226e-06	-0.204981	1.63479e-09	0.08569	0.0143379
Total lipids in medium VLDL	Lipoprotein subclasses	0	0.1028	0.3328	0.4826	0.5655	0.721	1.9605	0.3882	[mmol/l]	NMR	Total lipids in medium VLDL	-0.116851	1.13716e-06	-0.17836	3.37293e-07	-0.170518	2.7822e-07
Phospholipids in medium VLDL	Lipoprotein subclasses	0	0.02132	0.07062	0.10047	0.11493	0.14585	0.37261	0.07523	[mmol/l]	NMR	Phospholipids in medium VLDL	-0.116259	1.17893e-06	-0.174493	6.13415e-07	-0.169952	2.75926e-07
Cholesterol esters in large VLDL	Lipoprotein subclasses	0	0	0.008961	0.018795	0.025816	0.036153	0.150295	0.027192	[mmol/l]	NMR	Cholesterol esters in large VLDL	-0.11242	1.19875e-06	-0.18111	2.67379e-07	-0.165991	1.35847e-07
Triglycerides in VLDL (Lipido)	Values estimated with the Extended Friedewald method	0	0.1022	0.417	0.6132	0.7148	0.8978	2.7204	0.4808	[mmol/l]	NMR	Triglycerides in VLDL (Lipido)	-0.116123	1.24073e-06	-0.169587	1.93948e-06	-0.176828	1.27653e-07
Lactate	Low-molecular-weight metabolites	1.0437e-07	44332	242527	290363	305460	350620	955597	108093	[NMR signal area]	NMR	Lactate	0.126331	1.29391e-06	0.0953956	0.00719087	0.171215	2.91222e-06
Serum total triglycerides	Lipids, Combined measures	0.00822383	0.4515	0.8849	1.1658	1.3071	1.5907	3.8013	0.7058	[mmol/l]	NMR	Serum total triglycerides	-0.11448	1.50678e-06	-0.168781	1.95336e-06	-0.1646	7.44111e-07
Triglycerides in very large VLDL	Lipoprotein subclasses	0	0	0.006595	0.02107	0.036667	0.051419	0.290561	0.044824	[mmol/l]	NMR	Triglycerides in very large VLDL	-0.112936	1.68371e-06	-0.212353	2.23964e-09	-0.128777	1.80795e-05
Total lipids in very large VLDL	Lipoprotein subclasses	-1.0223	0	0.00814	0.03065	0.05462	0.07807	0.45815	0.06993	[mmol/l]	NMR	Total lipids in very large VLDL	-0.108491	2.35832e-06	-0.204795	5.01941e-09	-0.124918	1.94258e-05
Phospholipids in very large VLDL	Lipoprotein subclasses	0	0	0.001148	0.004979	0.00937	0.012977	0.083393	0.011829	[mmol/l]	NMR	Phospholipids in very large VLDL	-0.107843	3.90599e-06	-0.20167	1.13188e-08	-0.120599	3.65342e-05
Cholesterol esters in medium HDL	Lipoprotein subclasses	-0.196594	0.1737	0.3574	0.4095	0.4206	0.47	0.9555	0.1126	[mmol/l]	NMR	Cholesterol esters in medium HDL	-0.0990477	4.92945e-06	-0.200192	3.38514e-09	0.0930085	0.00868702
Triglycerides in small VLDL	Lipoprotein subclasses	0	0.04665	0.16353	0.22525	0.24529	0.30504	0.69937	0.14151	[mmol/l]	NMR	Triglycerides in small VLDL	-0.108026	5.76225e-06	-0.169935	3.79909e-06	-0.178099	6.02766e-08
sphingomyelins	Lipid extract metabolites	-0.742578	0.1241	0.2451	0.2813	0.2863	0.3219	0.5548	0.0768	mmol/l	NMR	sphingomyelins	-0.0857082	7.25961e-06	-0.130904	1.69517e-05	0.0269553	0.991543
Creatinine	Low-molecular-weight metabolites	1.14497e-06	8059	17502	19999	20387	22731	73406	5229	[NMR signal area]	NMR	Creatinine	0.117247	8.06758e-06	-0.00883159	0.669286	0.127495	0.00163083
Phospholipids in chylomicrons and extremely large VLDL	Lipoprotein subclasses	-7.44049	0	0	0.0009248	0.0021542	0.002734	0.0261642	0.002734	[mmol/l]	NMR	Phospholipids in chylomicrons and extremely large VLDL	-0.111815	9.97762e-06	-0.195885	1.66688e-08	-0.117309	0.000134156
Concentration of very large VLDL particles	Lipoprotein subclasses	0	0	7.05e-11	3.12e-10	5.577e-10	7.99e-10	4.53e-09	7.285e-10	[mmol/l]	NMR	Concentration of very large VLDL particles	-0.094412	1.17996e-05	-0.187108	2.35387e-08	-0.118551	4.41647e-05
Total cholesterol in medium VLDL	Lipoprotein subclasses	0.170251	0.01889	0.09735	0.13655	0.15546	0.19674	0.5268	0.09939	[mmol/l]	NMR	Total cholesterol in medium VLDL	-0.0965547	1.19061e-05	-0.15474	3.41047e-06	-0.144274	6.11677e-06
ratio of omega-6/7 fatty acids to total fatty acids	Lipid extract metabolites	0.00238881	25.49	34.39	36.77	36.45	38.61	48.53	4.22	%	NMR	ratio of omega-6/7 fatty acids to total fatty acids	0.103968	1.76674e-05	0.1684	7.3831e-06	0.0863781	0.00302074
Concentration of chylomicrons and extremely large VLDL particles	Lipoprotein subclasses	1.60392e+08	0	4.77e-12	5.61e-11	9.669e-11	1.33e-10	8.37e-10	1.2823e-10	[mmol/l]	NMR	Concentration of chylomicrons and extremely large VLDL particles	-0.0941857	2.28713e-05	-0.125506	1.53605e-05	-0.124348	4.85975e-05
Triglycerides in very large HDL	Lipoprotein subclasses	-9.88225	0	0.009633	0.012546	0.013395	0.016387	0.038543	0.006754	[mmol/l]	NMR	Triglycerides in very large HDL	-0.0929021	3.65142e-05	-0.0856746	0.00955976	-0.049897	0.0913849
Triglycerides in very small VLDL	Lipoprotein subclasses	0	0.03839	0.08855	0.11188	0.11646	0.1404	0.34261	0.05185	[mmol/l]	NMR	Triglycerides in very small VLDL	-0.0970443	4.82751e-05	-0.136072	0.000562527	-0.128495	6.4276e-05
Concentration of small VLDL particles	Lipoprotein subclasses	0	6.82e-09	2.02e-08	2.68e-08	2.857e-08	3.51e-08	7.64e-08	1.49e-08	[mmol/l]	NMR	Concentration of small VLDL particles	-0.0905827	6.75947e-05	-0.155155	1.59913e-05	-0.153574	3.03125e-06
Total lipids in chylomicrons and extremely large VLDL	Lipoprotein subclasses	0	0	0.001053	0.007681	0.018137	0.022949	0.212329	0.021896	[mmol/l]	NMR	Total lipids in chylomicrons and extremely large VLDL	-0.0837174	7.74231e-05	-0.158833	9.93381e-07	-0.117594	6.69916e-05
Triglycerides in chylomicrons and extremely large VLDL	Lipids, Combined measures	0	0	0.001426	0.005925	0.01311	0.016498	0.147363	0.015072	[mmol/l]	NMR	Triglycerides in chylomicrons and extremely large VLDL	-0.0776084	0.000123385	-0.156973	1.18192e-06	-0.10994	0.000103005
18:2, linoleic acid (LA)	Lipid extract metabolites	-0.00295511	1.553	2.704	3.033	3.119	3.45	6.173	0.746	mmol/l	NMR	18:2, linoleic acid (LA)	-0.0856094	0.000143233	-0.131615	4.75613e-05	-0.0427574	0.3083
Phospholipids in small VLDL	Lipoprotein subclasses	0	0.03765	0.10549	0.13475	0.14036	0.16875	0.3709	0.06326	[mmol/l]	NMR	Phospholipids in small VLDL	-0.084355	0.000193991	-0.150988	3.10109e-05	-0.129809	8.25924e-05
Cholesterol esters in medium VLDL	Lipoprotein subclasses	0.862186	0.009002	0.057549	0.078688	0.087821	0.10947	0.282846	0.051921	[mmol/l]	NMR	Cholesterol esters in medium VLDL	-0.0747922	0.000230943	-0.118967	0.000170121	-0.128431	3.76074e-05
LDL cholesterol	Lipids	0.00428077	1	2.7	3.2	3.281	3.8	7.3	1.1	mmol/l	estimated by the Friedewald formula	LDL cholesterol	0.0891129	0.000309602	0.104893	0.00105742	0.0170363	0.646394
Total lipids in small VLDL	Lipoprotein subclasses	0	0.1423	0.4492	0.5868	0.6192	0.7552	1.6478	0.306	[mmol/l]	NMR	Total lipids in small VLDL	-0.0799205	0.00033462	-0.144212	4.93053e-05	-0.138518	2.8707e-05
Valine	Low-molecular-weight metabolites	-1.22497e-06	28747	56739	64928	66560	75284	144607	18545	[NMR signal area]	NMR	Valine	0.0950472	0.000365996	0.0358277	0.879788	0.0196683	0.257829
Leucine	Low-molecular-weight metabolites	8.91499e-06	12717	21270	24653	25285	28562	60273	7292	[NMR signal area]	NMR	Leucine	0.0982476	0.000366459	-0.019453	0.230033	0.114766	0.00151671
Acetoacetate	Low-molecular-weight metabolites	-2.56082e-06	401.8	9398.6	12507.7	15354.5	17763.1	108756	8364.5	[NMR signal area]	NMR	Acetoacetate	0.0644002	0.000494771	0.0576854	0.00122034	0.0456883	0.172921
Free cholesterol in small VLDL	Lipoprotein subclasses	0	0.01588	0.06647	0.08649	0.09015	0.1102	0.24267	0.04373	[mmol/l]	NMR	Free cholesterol in small VLDL	-0.069279	0.00127493	-0.140875	6.90975e-05	-0.101079	0.00145721
Urea	Low-molecular-weight metabolites	6.08726e-07	0	17008	23271	24207	30436	74152	13428	[NMR signal area]	NMR	Urea	0.0612315	0.00167532	0.123827	5.4696e-05	-0.0800391	0.083581
ratio of triglycerides to phosphoglycerides	Lipid extract metabolites	0	0.4376	0.926	1.1945	1.3429	1.6163	4.4344	0.6903	ratio	NMR	ratio of triglycerides to phosphoglycerides	-0.0626298	0.00190113	-0.10547	0.000370342	-0.146625	6.90674e-06
Albumin	Transporter protein	2.99429	0.07731	0.09836	0.10262	0.10396	0.10769	0.18541	0.00933		NMR	Albumin	0.127755	0.00257343	0.120197	0.373655	0.077281	0.0221314
Triglycerides in small HDL	Lipoprotein subclasses	-0.217801	0.001146	0.036648	0.048296	0.048907	0.059566	0.111685	0.022918	[mmol/l]	NMR	Triglycerides in small HDL	-0.0707199	0.0028688	-0.0400493	0.264923	-0.183844	1.32161e-07
Tyrosine	Low-molecular-weight metabolites	2.28269e-06	7753	14954	17334	17557	19897	37807	4943	[NMR signal area]	NMR	Tyrosine	0.0792625	0.00347617	0.0415754	0.450753	0.0424443	0.326675
Triglycerides in IDL	Lipids, Combined measures	0	0.03188	0.0951	0.1171	0.1221	0.14248	0.3321	0.04738	[mmol/l]	NMR	Triglycerides in IDL	-0.0701094	0.00373264	-0.0752966	0.0602437	-0.0600777	0.0505229
Concentration of small HDL particles	Lipoprotein subclasses	0	3.4e-06	4.34e-06	4.59e-06	4.634e-06	4.88e-06	7.66e-06	5.4e-07	[mmol/l]	NMR	Concentration of small HDL particles	-0.0584841	0.00455684	-0.128087	3.37485e-05	-0.0136806	0.965622
Glycoprotein acetyls, mainly a1-acid glycoprotein	Inflammation; Low-molecular-weight metabolites	-4.12967e-10	269637	360270	393689	406184	440257	829152	79987	[NMR signal area]	NMR	Glycoprotein acetyls, mainly a1-acid glycoprotein	-0.0609133	0.00561682	-0.101485	0.000696221	-0.0387403	0.368852
Concentration of very small VLDL particles	Lipoprotein subclasses	0	1.14e-08	2.81e-08	3.44e-08	3.548e-08	4.13e-08	9.76e-08	1.32e-08	[mmol/l]	NMR	Concentration of very small VLDL particles	-0.0575519	0.00835893	-0.0906478	0.0133104	-0.0564673	0.0552409
Total cholesterol in HDL3 (Lipido)	Values estimated with the Extended Friedewald method	0.0408926	0.3345	0.5071	0.5297	0.5302	0.5546	0.6834	0.0475	[mmol/l]	NMR	Total cholesterol in HDL3 (Lipido)	-0.049362	0.0101475	-0.120098	0.00317145	0.0423481	0.867931
Total cholesterol in LDL (Lipido)	Values estimated with the Extended Friedewald method	0	1.319	2.552	2.985	3.047	3.466	5.82	0.914	[mmol/l]	NMR	Total cholesterol in LDL (Lipido)	0.0726442	0.0120516	0.0345335	0.413453	0.088437	0.0156509
Free cholesterol in large LDL	Lipoprotein subclasses	0	0.08702	0.23208	0.27609	0.28034	0.31956	0.57153	0.08748	[mmol/l]	NMR	Free cholesterol in large LDL	0.0631289	0.013768	0.0544937	0.121329	0.0385837	0.203059
HDL cholesterol	Lipids	0.164897	0.49	1.06	1.26	1.279	1.48	2.27	0.42	mmol/l	enzymatic cholesterol esterase – cholesterol oxidase method	HDL cholesterol	0.0538771	0.0174844	0.0427544	0.0993212	0.216947	2.33704e-10
Cholesterol esters in very large HDL	Lipoprotein subclasses	0	0	0.06812	0.108	0.11801	0.15856	0.45963	0.09044	[mmol/l]	NMR	Cholesterol esters in very large HDL	0.0551672	0.0267853	0.0415741	0.129174	0.165098	7.04876e-07
average number of methylene groups in a fatty acid chain	Lipid extract metabolites	0	9.768	10.425	10.582	10.635	10.795	13.182	0.37	count	NMR	average number of methylene groups in a fatty acid chain	0.0475401	0.0300904	0.0561532	0.0580939	0.0338907	0.240785
Total cholesterol in large LDL	Lipoprotein subclasses	0	0.2859	0.8212	0.9918	1.0191	1.1781	2.1547	0.3569	[mmol/l]	NMR	Total cholesterol in large LDL	0.0591804	0.0344171	0.0371808	0.347802	0.0329238	0.344372
Total lipids in very small VLDL	Lipoprotein subclasses	0.0108434	0.1812	0.4059	0.4906	0.5084	0.5895	1.3814	0.1836	[mmol/l]	NMR	Total lipids in very small VLDL	-0.0414135	0.0390571	-0.0800875	0.0253293	-0.0287459	0.244575
Cholesterol, total	Lipids	0.0168167	2.8	4.5	5.1	5.153	5.7	11.1	1.2	mmol/l	enzymatic cholesterol esterase – cholesterol oxidase method	Cholesterol, total	0.0494259	0.0395294	0.0469865	0.0792735	0.0143948	0.801801
Cholesterol esters in large LDL	Lipoprotein subclasses	0	0.2036	0.5897	0.7155	0.7376	0.8566	1.5767	0.2669	[mmol/l]	NMR	Cholesterol esters in large LDL	0.0585932	0.0419255	0.0313609	0.451602	0.033803	0.363458
ratio of omega-3 fatty acids to total fatty acids	Lipid extract metabolites	-0.0207333	1.061	2.478	2.997	3.205	3.692	9.571	1.214	%	NMR	ratio of omega-3 fatty acids to total fatty acids	0.0253795	0.0426624	0.065026	0.00546344	-0.00816948	0.922502
Total cholesterol in very large HDL	Lipoprotein subclasses	0	0	0.09225	0.1481	0.16264	0.21863	0.64736	0.12638	[mmol/l]	NMR	Total cholesterol in very large HDL	0.0491777	0.0485922	0.0411544	0.151669	0.158154	1.13497e-06
Phospholipids in large HDL	Lipoprotein subclasses	0	0.01954	0.26107	0.37882	0.39084	0.50263	0.94379	0.24156	[mmol/l]	NMR	Phospholipids in large HDL	-0.0367318	0.0534487	-0.06159	0.0603307	0.167964	3.73127e-07
Total cholesterol in medium LDL	Lipoprotein subclasses	0	0.1393	0.4782	0.5914	0.6074	0.7118	1.4223	0.2336	[mmol/l]	NMR	Total cholesterol in medium LDL	0.0519467	0.0546607	0.0387508	0.329337	-0.00700303	0.920264
Total cholesterol in IDL	Lipids, Combined measures	0	0.2259	0.6105	0.726	0.7425	0.8549	1.4834	0.2444	[mmol/l]	NMR	Total cholesterol in IDL	0.0571954	0.0609744	0.0237986	0.591237	0.0806946	0.0377461
Total cholesterol in LDL	Lipids, Combined measures	0	0.4702	1.5897	1.9509	1.9949	2.3283	4.5171	0.7386	[mmol/l]	NMR	Total cholesterol in LDL	0.0510169	0.066452	0.0342694	0.402417	0.0052058	0.844741
Total cholesterol in small VLDL	Lipoprotein subclasses	-0.404045	0.01501	0.17393	0.22348	0.23351	0.28779	0.60559	0.11386	[mmol/l]	NMR	Total cholesterol in small VLDL	-0.0328178	0.0712089	-0.0991276	0.00458755	-0.0578818	0.0515915
Free cholesterol in very large HDL	Lipoprotein subclasses	0.367306	0	0.0249	0.04019	0.04439	0.06024	0.17552	0.03534	[mmol/l]	NMR	Free cholesterol in very large HDL	0.0506448	0.0723387	0.0568502	0.097415	0.187677	3.13063e-09
Cholesterol esters in medium LDL	Lipoprotein subclasses	0	0.07256	0.34151	0.43143	0.44404	0.52637	1.07066	0.18486	[mmol/l]	NMR	Cholesterol esters in medium LDL	0.0491642	0.0747662	0.0369456	0.37995	-0.00921689	0.88096
Total lipids in small HDL	Lipoprotein subclasses	0	0.8825	1.1648	1.2451	1.2578	1.3367	2.1371	0.1719	[mmol/l]	NMR	Total lipids in small HDL	-0.0280105	0.106331	-0.0761741	0.00548956	-0.00727358	0.819342
Phospholipids in very small VLDL	Lipoprotein subclasses	0	0.02973	0.12685	0.15314	0.15795	0.18389	0.40078	0.05704	[mmol/l]	NMR	Phospholipids in very small VLDL	-0.0302526	0.108939	-0.0465626	0.124716	-0.0172866	0.518135
omega-3 fatty acids	Lipid extract metabolites	0.0976568	0.08507	0.22606	0.29237	0.31841	0.37635	1.31508	0.15029	mmol/l	NMR	omega-3 fatty acids	-0.0651508	0.114773	-0.0878807	0.224779	-0.0491326	0.192438
Apolipoprotein A-I	Lipids	-0.0846319	0.67	1.31	1.46	1.485	1.64	2.22	0.33	g/l	immunoturbidometric method	Apolipoprotein A-I	-0.0290172	0.116074	-0.0591338	0.0989968	0.113295	0.000722592
Glucose	Glucose metabolism	0.0149381	3.5	4.7	5	5.044	5.3	19.1	0.6	mmol/l	enzymatic hexokinase method	Glucose	0.0587968	0.120998	-0.00971059	0.976037	0.0472769	0.536672
22:6, docosahexaenoic acid (DHA)	Lipid extract metabolites	-0.213925	0.0207	0.08692	0.1142	0.12327	0.1483	0.41865	0.06138	mmol/l	NMR	22:6, docosahexaenoic acid (DHA)	-0.0412721	0.126759	-0.041848	0.38158	0.0295399	0.231205
Total lipids in large LDL	Lipoprotein subclasses	0	0.4635	1.22	1.4581	1.495	1.7144	3.074	0.4944	[mmol/l]	NMR	Total lipids in large LDL	0.043503	0.13241	0.0249767	0.542919	0.0188134	0.575496
Phospholipids in medium LDL	Lipoprotein subclasses	0	0.1084	0.193	0.2229	0.2272	0.255	0.4174	0.062	[mmol/l]	NMR	Phospholipids in medium LDL	0.044965	0.135468	0.00790865	0.926111	0.0173925	0.639516
Total cholesterol in IDL (Lipido)	Values estimated with the Extended Friedewald method	0.227095	0.05112	0.15845	0.20478	0.22979	0.27675	0.83032	0.1183	[mmol/l]	NMR	Total cholesterol in IDL (Lipido)	-0.0272511	0.141062	-0.0592725	0.0755323	-0.0923784	0.0146225
C-reactive protein	Inflammation	0	0.05	0.34	0.76	1.882	1.84	56.4	1.5	mg/l	turbidimetric immunoassay	C-reactive protein	-0.0784997	0.148664	-0.107528	0.091228	0.000763214	0.148791
Total lipids in medium LDL	Lipoprotein subclasses	0	0.2727	0.7165	0.8683	0.8898	1.0339	1.9903	0.3174	[mmol/l]	NMR	Total lipids in medium LDL	0.0396813	0.151462	0.0251686	0.545277	-0.0137949	0.765332
Homocysteine	One-carbon metabolism	-0.00085623	3.3	7.7	9.1	9.831	10.9	55.1	3.2	µmol/l	microparticle enzyme immunoassay	Homocysteine	0.0265317	0.151649	-0.0103675	0.752097	-0.052111	0.757897
Concentration of large HDL particles	Lipoprotein subclasses	0	2.37e-08	6.41e-07	9.74e-07	1.016e-06	1.33e-06	2.63e-06	6.89e-07	[mmol/l]	NMR	Concentration of large HDL particles	-0.023352	0.155943	-0.0454121	0.157603	0.183334	3.04176e-08
Apolipoprotein A-I (Lipido)	Values estimated with the Extended Friedewald method	0	1.058	1.512	1.66	1.684	1.853	2.322	0.341	[mmol/l]	NMR	Apolipoprotein A-I (Lipido)	-0.0234063	0.166499	-0.0915926	0.0194967	0.173817	7.29739e-06
Phospholipids in large LDL	Lipoprotein subclasses	0	0.1532	0.3069	0.3589	0.3643	0.4105	0.6841	0.1036	[mmol/l]	NMR	Phospholipids in large LDL	0.03634	0.194548	0.0175122	0.657094	0.015671	0.565749
Total cholesterol in small LDL	Lipoprotein subclasses	0.000297985	0.05866	0.28529	0.35553	0.36668	0.43332	0.91428	0.14803	[mmol/l]	NMR	Total cholesterol in small LDL	0.0355544	0.243562	0.0201941	0.70393	-0.0285841	0.433751
Adiponectin	Lipid and glucose metabolism	0.00193304	1.4	6	8.5	9.237	11.5	28.5	5.5	ug/ml	radioimmunoassay	Adiponectin	-0.041513	0.269872	-0.0209101	0.997513	0.074275	0.0087065
Concentration of medium LDL particles	Lipoprotein subclasses	0	4.66e-08	1.1e-07	1.32e-07	1.359e-07	1.57e-07	2.97e-07	4.7e-08	[mmol/l]	NMR	Concentration of medium LDL particles	0.0316093	0.27019	0.0166833	0.712041	-0.0181121	0.67863
Total lipids in very large HDL	Lipoprotein subclasses	0	0	0.205	0.3131	0.3556	0.4695	1.3986	0.2645	[mmol/l]	NMR	Total lipids in very large HDL	0.0363416	0.281105	0.0467017	0.238379	0.168181	7.31676e-08
Concentration of large LDL particles	Lipoprotein subclasses	0	5.35e-08	1.35e-07	1.6e-07	1.644e-07	1.88e-07	3.33e-07	5.3e-08	[mmol/l]	NMR	Concentration of large LDL particles	0.0325603	0.285803	0.0159572	0.718291	0.00889095	0.755992
Total lipids in large HDL	Lipoprotein subclasses	0	0.02385	0.47647	0.73179	0.77342	1.02969	2.06859	0.55322	[mmol/l]	NMR	Total lipids in large HDL	-0.0154738	0.295685	-0.0376943	0.252912	0.194152	4.40175e-09
other polyunsaturated fatty acids than 18:2	Lipid extract metabolites	0	0.7905	1.6723	1.962	2.041	2.3061	5.4946	0.6338		NMR	other polyunsaturated fatty acids than 18:2	-0.0179786	0.325112	-0.0658162	0.111002	0.0298488	0.670785
free cholesterol	Lipid extract metabolites	0	0.5386	1.2364	1.4074	1.4369	1.6127	2.7168	0.3763	mmol/l	NMR	free cholesterol	0.0346702	0.382191	-0.0134469	0.683497	0.0841819	0.0388545
Free cholesterol in IDL	Lipoprotein subclasses	0	0.03961	0.17945	0.21477	0.22092	0.25407	0.47033	0.07462	[mmol/l]	NMR	Free cholesterol in IDL	0.0292137	0.403395	0.0171142	0.805418	0.0456557	0.212712
Pyruvate	Low-molecular-weight metabolites	-3.15818e-07	9623	20340	24844	26340	30766	86373	10426	[NMR signal area]	NMR	Pyruvate	-0.00594259	0.40378	-0.0280266	0.234374	0.0469615	0.422368
Concentration of very large HDL particles	Lipoprotein subclasses	0	0	1.61e-07	2.53e-07	2.956e-07	3.98e-07	1.19e-06	2.37e-07	[mmol/l]	NMR	Concentration of very large HDL particles	0.0317272	0.431471	0.050349	0.278586	0.166731	4.38722e-08
Histidine	Low-molecular-weight metabolites	1.09755e-06	11340	19706	21807	21961	23991	39732	4285	[NMR signal area]	NMR	Histidine	0.038558	0.439674	-0.0727093	0.00776969	0.146166	3.13332e-05
Total lipids in IDL	Lipoprotein subclasses	0.175609	0.3612	0.9856	1.164	1.1955	1.3652	2.4422	0.3796	[mmol/l]	NMR	Total lipids in IDL	0.0266811	0.47981	0.00620464	0.93436	0.0356718	0.40276
Apolipoprotein B (Lipido)	Values estimated with the Extended Friedewald method	0	0.4446	0.777	0.9198	0.9513	1.0915	1.8802	0.3145	[mmol/l]	NMR	Apolipoprotein B (Lipido)	-0.00660843	0.517384	-0.0424926	0.162585	-0.0609088	0.0838823
Acetate	Low-molecular-weight metabolites	-3.71071e-08	2351	11437	13253	14001	15739	44455	4302	[NMR signal area]	NMR	Acetate	0.00742427	0.568963	-0.0571165	0.3229	0.0961755	0.0212135
Mean diameter for HDL particles	Lipids, Combined measures	0	9.248	9.67	9.849	9.865	10.052	10.712	0.382	[mmol/l]	NMR	Mean diameter for HDL particles	-0.00965757	0.570129	0.000847994	0.9466	0.166563	5.033e-07
Total cholesterol in HDL	Lipids, Combined measures	0	0.7499	1.3205	1.535	1.5847	1.807	2.6294	0.4865	[mmol/l]	NMR	Total cholesterol in HDL	-0.00138891	0.591535	-0.0488883	0.161141	0.208233	6.10301e-10
Serum total cholesterol	Lipids, Combined measures	0	2.531	4.316	4.896	4.996	5.553	8.971	1.237	[mmol/l]	NMR	Serum total cholesterol	0.0263526	0.607085	-0.0233172	0.411377	0.0709227	0.0665357
Alanine	Low-molecular-weight metabolites	-2.14452e-07	67263	111948	123780	125937	137492	238658	25544	[NMR signal area]	NMR	Alanine	0.0120437	0.65733	-0.020145	0.355207	0.0362427	0.121353
Apolipoprotein B	Lipid metabolism	0.0810953	0.36	0.87	1.04	1.063	1.22	2.19	0.35	g/l	immunoturbidometric method	Apolipoprotein B	-0.00409021	0.668554	-0.0151652	0.591295	-0.0901755	0.0121049
Phospholipids in very large HDL	Lipoprotein subclasses	0	0	0.08945	0.15671	0.18028	0.24959	0.70784	0.16014	[mmol/l]	NMR	Phospholipids in very large HDL	0.0209246	0.672962	0.0497184	0.329707	0.164758	4.45312e-08
Mean diameter for LDL particles	Lipids, Combined measures	0	22.88	23.41	23.52	23.51	23.62	24.07	0.21	[mmol/l]	NMR	Mean diameter for LDL particles	0.00024955	0.689561	0.025222	0.406883	0.113248	0.00138194
Total lipids in small LDL	Lipoprotein subclasses	0.1004	0.144	0.4483	0.5472	0.5635	0.6574	1.3509	0.2091	[mmol/l]	NMR	Total lipids in small LDL	0.0155885	0.703003	-0.00410731	0.77385	-0.0445605	0.218162
Glucose	Low-molecular-weight metabolites	-1.64782e-07	416033	595655	631662	645046	674063	2440264	78408	[NMR signal area]	NMR	Glucose	0.00416076	0.721175	-0.0741313	0.0107531	0.0255223	0.379246
esterified cholesterol	Lipid extract metabolites	0	1.814	3.081	3.486	3.559	3.944	6.363	0.863	mmol/l	NMR	esterified cholesterol	0.0215247	0.729473	-0.0296467	0.328624	0.0647859	0.0920723
Free cholesterol in large HDL	Lipoprotein subclasses	-0.340396	0	0.03929	0.07086	0.07546	0.10702	0.24348	0.06773	[mmol/l]	NMR	Free cholesterol in large HDL	0.000871213	0.784314	-0.00892568	0.717721	0.197296	1.3286e-09
Cholesterol esters in large HDL	Lipoprotein subclasses	0.549152	0	0.1584	0.2578	0.2791	0.3795	0.8679	0.2211	[mmol/l]	NMR	Cholesterol esters in large HDL	0.0141052	0.791709	-0.0101366	0.811476	0.226739	1.46556e-11
Total cholesterol in HDL2 (Lipido)	Values estimated with the Extended Friedewald method	0	0.4154	0.7979	0.9967	1.0545	1.2557	2.2057	0.4578	[mmol/l]	NMR	Total cholesterol in HDL2 (Lipido)	0.00895668	0.821141	-0.0313419	0.285486	0.217084	3.90281e-11
Isoleucine	Low-molecular-weight metabolites	-1.55911e-06	5781	14455	17269	18143	20954	52312	6499	[NMR signal area]	NMR	Isoleucine	0.00268846	0.889207	-0.110474	0.000680111	-0.0561668	0.186978
Concentration of small LDL particles	Lipoprotein subclasses	0	5.32e-08	1.27e-07	1.51e-07	1.553e-07	1.79e-07	3.44e-07	5.2e-08	[mmol/l]	NMR	Concentration of small LDL particles	0.00941987	0.892722	-0.0146431	0.631794	-0.0390211	0.257149
Phenylalanine	Low-molecular-weight metabolites	-1.37488e-06	14228	21296	23539	23903	25929	55864	4633	[NMR signal area]	NMR	Phenylalanine	0.022306	0.897287	-0.0329785	0.0480109	0.0581658	0.0679075
Total cholesterol in large HDL	Lipoprotein subclasses	0	0	0.1978	0.3266	0.3546	0.4863	1.1087	0.2885	[mmol/l]	NMR	Total cholesterol in large HDL	0.0105131	0.918416	-0.0109528	0.766111	0.222114	3.24407e-11
Apolipoprotein B by apolipoprotein A-I (Lipido)	Values estimated with the Extended Friedewald method	0	0.2596	0.4553	0.547	0.5736	0.6781	1.1023	0.2228	[mmol/l]	NMR	Apolipoprotein B by apolipoprotein A-I (Lipido)	0.00534167	0.943377	0.00347805	0.858048	-0.147306	8.50146e-05
Phospholipids in IDL	Lipoprotein subclasses	0	0.08457	0.27041	0.32067	0.32782	0.3741	0.65879	0.10369	[mmol/l]	NMR	Phospholipids in IDL	0.00627187	0.959173	0.00238188	0.950005	-0.0017681	0.98085
Concentration of IDL particles	Lipoprotein subclasses	0	2.74e-08	7.87e-08	9.39e-08	9.599e-08	1.1e-07	2.01e-07	3.13e-08	[mmol/l]	NMR	Concentration of IDL particles	0.00734807	0.995275	-0.0066581	0.810052	0.00894729	0.891411

## Sheet: Table S5
Biomarker in the Health 2000, the main analysis	Category/Biological domain	Lasso coef	MIN	1Q	median	average	3Q	MAX	IQR	unit	Method	Spearman r, Health 2000, all (n=1196)	p-value	Spearman r, Health 2000, women (n=707)	p-value, women	Spearman r, Health 2000, men (n=489)	p-value, men
Threehydroxybutyrate	Low-molecular-weight metabolites	0.139161	0.02	0.12	0.16	0.1792	0.2	0.99	0.08	mmol/l	NMR	0.184074	5.46475e-13	0.184398	5.83707e-05	0.122884	1.0236e-07
Interleukin 6	Inflammation	0.00157708	0.4	1	1.5	2.404	2.3	80.7	1.3	ng/L	chemiluminescent immunometric assay	0.202104	1.24281e-09	0.178913	7.32796e-05	0.196604	2.84311e-06
C-reactive protein	Inflammation	0.00144004	0.09	0.83	1.525	2.905	3.212	53.7	2.382	mg/L	chemiluminescent immunometric assay	0.168856	4.26665e-09	0.175188	2.19827e-05	0.176714	8.66036e-07
Concentration of large HDL particles	Lipid metabolism	0	3.252e-07	9.366e-07	1.343e-06	1.447e-06	1.836e-06	4.11e-06	8.994e-07	mol/l	NMR	-0.184264	7.75781e-07	-0.107538	0.0450445	0.014968	0.112077
Total lipids in large HDL	Lipid metabolism	0	0.1918	0.5769	0.8394	0.9068	1.153	2.599	0.5761	mmol/l	NMR	-0.184513	8.06369e-07	-0.108239	0.0447078	0.014882	0.108117
Phospholipids in large HDL	Lipid metabolism	0	0.1049	0.2982	0.4163	0.4439	0.5583	1.154	0.2601	mmol/l	NMR	-0.182125	9.11079e-07	-0.106217	0.0393161	0.016527	0.106377
Free cholesterol in large HDL	Lipid metabolism	0	0.00235	0.04788	0.08136	0.09	0.12052	0.3086	0.07264	mmol/l	NMR	-0.18614	1.08115e-06	-0.108396	0.0544629	0.004931	0.136447
Total cholesterol in large HDL	Lipid metabolism	0	0.06601	0.2494	0.3823	0.42256	0.55097	1.324	0.30157	mmol/l	NMR	-0.18371	1.4165e-06	-0.109403	0.0484177	0.014438	0.0937076
Cholesterol esters in large HDL	Lipid metabolism	0	0.05517	0.2027	0.3038	0.33256	0.43197	1.021	0.22927	mmol/l	NMR	-0.182961	1.60671e-06	-0.110183	0.0469619	0.01769	0.0836645
Creatinine	Low-molecular-weight metabolites	0.434581	0.03467	0.05501	0.06377	0.06558	0.07394	0.1461	0.01893	mmol/l	NMR	0.177191	2.8946e-06	0.055659	0.250137	-0.028252	0.141885
Cholesterol esters to total lipids ratio in very large HDL	Lipid metabolism	0.000684306	1.14	32.22	34.95	34.98	38.41	68.43	6.19	%	NMR	0.143437	4.63277e-06	0.08579	0.0553312	-0.015493	0.700128
Free cholesterol to total lipids ratio in very small VLDL	Lipid metabolism	-0.00380737	11.38	15.52	16.14	16.06	16.63	19.17	1.11	%	NMR	-0.124992	4.96216e-06	-0.073547	0.0888903	-0.198059	1.35992e-05
Total cholesterol in HDL2	Lipid metabolism	0	0.3524	0.835	1.0785	1.144	1.3853	2.647	0.5503	mmol/l	NMR	-0.161841	6.06245e-06	-0.091957	0.0477529	0.031067	0.088692
Free cholesterol to total lipids ratio in medium HDL	Lipid metabolism	-0.000881781	4.847	8.958	9.41	9.366	9.81	10.83	0.852	%	NMR	-0.139677	7.87321e-06	-0.085864	0.0467288	-0.002892	0.90102
Total cholesterol in HDL	Lipid metabolism	0	0.8117	1.3345	1.601	1.672	1.931	3.302	0.5965	mmol/l	NMR	-0.154789	1.21024e-05	-0.085005	0.0630809	0.034826	0.093575
Free cholesterol to total lipids ratio in large HDL	Lipid metabolism	-0.00206426	1.18	8.137	9.77	9.277	10.742	12.58	2.605	%	NMR	-0.167212	1.85535e-05	-0.102199	0.126106	-0.023058	0.901259
Triglycerides in large HDL	Lipid metabolism	0	0.002757	0.025138	0.03606	0.040247	0.05053	0.1395	0.025392	mmol/l	NMR	-0.143356	2.41412e-05	-0.058498	0.325467	-0.004064	0.987259
Free cholesterol to total lipids ratio in small HDL	Lipid metabolism	-0.0109758	8.1	10.03	10.46	10.5	10.96	13.73	0.93	%	NMR	-0.144222	2.7217e-05	-0.1776	4.67014e-05	-0.037591	0.706119
Acetoacetate	Low-molecular-weight metabolites	-0.115688	0.00122	0.02901	0.03885	0.04718	0.05228	0.3358	0.02327	mmol/l	NMR	0.074853	3.00325e-05	0.028729	0.0536996	0.058793	0.00105729
Mean diameter for HDL particles	Lipid metabolism	0	9.521	9.871	10.05	10.081	10.27	11.15	0.399	nm	NMR	-0.162369	3.9237e-05	-0.072011	0.382648	0.008186	0.176224
Phospholipids to total lipds ratio in very large HDL	Lipid metabolism	0	5.63	43.81	48.03	47.2	51.08	75.17	7.27	%	NMR	-0.142984	4.08592e-05	-0.081271	0.28156	0.028948	0.873436
Total cholesterol to total lipids ratio in very large HDL	Lipid metabolism	0	5.43	45.69	48.71	48.72	52.32	76.26	6.63	%	NMR	0.131293	5.01075e-05	0.078267	0.138901	-0.024669	0.868875
Free cholesterol in medium HDL	Lipid metabolism	0	0.01634	0.07385	0.08951	0.09624	0.1108	0.2362	0.03695	mmol/l	NMR	-0.128188	9.67942e-05	-0.096284	0.0110984	0.023551	0.354736
Apolipoprotein A-I	Lipid metabolism	0	1.123	1.515	1.654	1.718	1.868	2.889	0.353	g/l	NMR	-0.122244	9.80333e-05	-0.055271	0.134707	0.032354	0.369561
Phospholipids in medium HDL	Lipid metabolism	0	0.1831	0.3883	0.4476	0.4719	0.5295	0.9801	0.1412	mmol/l	NMR	-0.129388	0.000182497	-0.104161	0.00809916	0.039115	0.129674
Ratio of apolipoprotein B to apolipoprotein A-I	Lipid metabolism	0	0.2729	0.5284	0.6271	0.6306	0.7263	1.126	0.1979		NMR	0.161774	0.000185915	0.140851	0.00776562	-0.001385	0.266427
Total cholesterol in medium HDL	Lipid metabolism	0	0.1047	0.3787	0.4562	0.4857	0.5547	1.194	0.176	mmol/l	NMR	-0.115333	0.000230272	-0.091246	0.00997528	0.014029	0.474982
Total lipids in medium HDL	Lipid metabolism	0	0.3372	0.8161	0.9591	1.0121	1.1413	2.197	0.3252	mmol/l	NMR	-0.120244	0.000237442	-0.096169	0.00908987	0.029183	0.266708
Concentration of medium HDL particles	Lipid metabolism	0	8.454e-07	1.938e-06	2.263e-06	2.388e-06	2.686e-06	5.108e-06	7.48e-07	mol/l	NMR	-0.119315	0.000269313	-0.095941	0.00914735	0.031106	0.24709
Cholesterol esters in medium HDL	Lipid metabolism	0	0.08834	0.30435	0.36645	0.38947	0.44393	0.966	0.13958	mmol/l	NMR	-0.111351	0.000303064	-0.08928	0.00995357	0.011573	0.511822
Ratio of triglycerides to phosphoglycerides	Lipid metabolism	-0.0400776	0.24	0.47	0.59	0.6132	0.74	1.42	0.27		NMR	0.136688	0.00033572	0.073356	0.47839	0.043529	0.355935
Leucine	Low-molecular-weight metabolites	1.10153	0.0398	0.07082	0.0813	0.08393	0.09458	0.1918	0.02376	mmol/l	NMR	0.151866	0.000383237	0.028337	0.763721	0.004509	0.586043
Phospholipids to total lipds ratio in large HDL	Lipid metabolism	0	42.21	47.08	49.59	50.13	52.52	64.19	5.44	%	NMR	0.134013	0.000428558	0.077805	0.241064	0.006534	0.740683
Phospholipids to total lipds ratio in small VLDL	Lipid metabolism	-0.00260688	20.21	22.25	22.94	23.02	23.71	28.88	1.46	%	NMR	-0.14883	0.000567068	-0.146548	0.00254726	-0.003915	0.194882
Phospholipids in very large HDL	Lipid metabolism	0	0.003062	0.1744	0.2595	0.284198	0.3709	0.9429	0.1965	mmol/l	NMR	-0.138216	0.000666236	-0.045338	0.788529	0.04532	0.0335837
Histidine	Low-molecular-weight metabolites	-0.675804	0.02601	0.05782	0.06416	0.06537	0.07116	0.1126	0.01334	mmol/l	NMR	-0.058972	0.000780849	-0.090787	0.00519623	-0.066407	0.0134114
Ghrelin	Regulator of energy metabolism	3.04663e-06	1499	4910	6184	6190	7361	13988	2451	pg/ml	immunoassay	0.091115	0.000784731	0.038102	0.619377	0.148341	0.000217354
Glucose, fasting	Energy metabolism	0.000803681	3.5	5.2	5.6	5.783	6	17.6	0.8	mmol/l	glucose dehydrogenase method	0.188156	0.000856033	0.158199	0.0608238	0.025836	0.831119
Insulin, fasting	Regulator of energy metabolism	0.000391054	1.8	5.6	7.7	9.263	10.7	80.1	5.1	mU/l	radioimmunoassay	0.15155	0.00105242	0.203589	0.000360142	0.008209	0.782888
Total cholesterol to total lipids ratio in large HDL	Lipid metabolism	0	25.51	42.27	46.14	45.23	48.88	53.98	6.61	%	NMR	-0.13209	0.00141482	-0.088026	0.140445	0.001122	0.541359
Free cholesterol in very large HDL	Lipid metabolism	-0.02585	0.00164	0.05572	0.07469	0.08098	0.10057	0.2571	0.04485	mmol/l	NMR	-0.126732	0.00159283	-0.044969	0.661757	0.029077	0.0674703
Triglycerides to total lipids ratio in medium HDL	Lipid metabolism	0.00518375	1.683	4.381	5.383	5.596	6.636	14.66	2.255	%	NMR	0.112021	0.00176221	0.076312	0.110895	0.034305	0.456434
Ratio of monounsaturated fatty acids to total fatty acids	Lipid metabolism	0.00246811	16.13	23.65	25.51	25.57	27.39	36.2	3.74	%	NMR	0.086436	0.00181127	0.032465	0.742805	0.11667	0.00170019
Free cholesterol to total lipids ratio in small VLDL	Lipid metabolism	0.00103526	12.29	13.7	14.12	14.17	14.59	16.59	0.89	%	NMR	-0.113527	0.00257812	-0.049985	0.501901	0.002943	0.344426
Phospholipids to total lipds ratio in chylomicrons and extremely large VLDL	Lipid metabolism	-0.0058142	5.2	10.42	11.32	11.38	12.15	26.61	1.73	%	NMR	-0.056348	0.00259043	-0.070954	0.0218608	-0.006254	0.241986
Triglycerides to total lipids ratio in chylomicrons and extremely large VLDL	Lipid metabolism	0	17.37	66.18	68.27	67.93	70.13	82.74	3.95	%	NMR	0.07265	0.00260826	0.033192	0.520801	0.074015	0.0101389
Concentration of very large HDL particles	Lipid metabolism	0	5.92e-08	3.912e-07	5.353e-07	5.803e-07	7.247e-07	1.87e-06	3.335e-07	mol/l	NMR	-0.120557	0.00369848	-0.036516	0.904668	0.049344	0.0266051
Phosphatidylcholine and other cholines	Lipid metabolism	0	1.24	2.04	2.29	2.356	2.58	4.15	0.54	mmol/l	NMR	-0.085873	0.00396205	-0.034163	0.251855	0.049179	0.189768
Total lipids in very large HDL	Lipid metabolism	0	0.05442	0.3981	0.545	0.59067	0.73505	1.904	0.33695	mmol/l	NMR	-0.119191	0.00412462	-0.036396	0.904633	0.048464	0.0279523
Total cholines	Lipid metabolism	0	1.63	2.51	2.79	2.878	3.12	5.04	0.61	mmol/l	NMR	-0.080986	0.0042633	-0.024201	0.325137	0.035841	0.407302
Apolipoprotein B	Lipid metabolism	-0.0584726	0.51	0.99	1.16	1.162	1.32	2.12	0.33	g/L	immunoturbidimetric	0.137661	0.00436081	0.163116	0.0086493	0.062517	0.44786
Total cholesterol to total lipids ratio in medium HDL	Lipid metabolism	0	31.04	45.79	47.8	47.49	49.55	55.09	3.76	%	NMR	-0.080062	0.00495494	-0.066658	0.100421	-0.047132	0.0919585
Phospholipids to total lipds ratio in small HDL	Lipid metabolism	0	40.55	51.9	54.44	54.29	56.53	66.56	4.63	%	NMR	-0.111663	0.00503563	-0.181065	4.7999e-05	0.023503	0.435718
Triglycerides to total lipids ratio in small HDL	Lipid metabolism	0	0.54	3.47	4.3	4.386	5.155	11.37	1.685	%	NMR	0.098368	0.0060974	0.049321	0.452808	0.072209	0.111135
Total phosphoglycerides	Lipid metabolism	0	1.15	2.04	2.31	2.374	2.62	4.24	0.58	mmol/l	NMR	-0.07904	0.00757486	-0.033748	0.198023	0.047956	0.170717
Triglycerides in very large HDL	Lipid metabolism	0	0.001473	0.014308	0.01909	0.02027	0.025263	0.05285	0.010955	mmol/l	NMR	-0.091874	0.00785698	-0.033153	0.425523	0.01662	0.301615
Glycoprotein acetyls, mainly a1-acid glycoprotein	Low-molecular-weight metabolites	0.157229	0.9038	1.235	1.3615	1.4133	1.55	2.66	0.315	mmol/l	NMR	0.128573	0.0101292	0.146955	0.0146454	0.125773	0.0409816
Free cholesterol to total lipids ratio in IDL	Lipid metabolism	0	11.54	17.67	18.26	18.11	18.69	19.93	1.02	%	NMR	-0.100453	0.0110309	-0.025298	0.765017	-0.089292	0.0915153
Free cholesterol in small HDL	Lipid metabolism	-0.272363	0.06425	0.1054	0.1158	0.12118	0.1306	0.2352	0.0252	mmol/l	NMR	-0.066861	0.0122199	-0.101359	0.00967007	0.017824	0.662784
Cholesterol, total	Lipid metabolism	0.0321104	3	4.9	5.6	5.601	6.2	9.3	1.3	mmol/L	enzymatical method	0.09005	0.0128624	0.173939	0.000282044	0.094836	0.034573
Triglycerides to total lipids ratio in medium VLDL	Lipid metabolism	0	20.3	40.81	45.06	44.56	49.03	60.78	8.22	%	NMR	0.096436	0.0147237	0.029542	0.992718	0.013078	0.934021
Total cholesterol to total lipids ratio in medium VLDL	Lipid metabolism	0	19.96	30.48	33.66	34.23	37.45	56.85	6.97	%	NMR	-0.095686	0.0152582	-0.025546	0.913471	-0.011896	0.899669
Adiponectin	Regulator of energy metabolism	0.000636232	1.715	7.072	10.261	11.318	14.473	45.75	7.401	ug/ml	ELISA	-0.118069	0.0159645	-0.0089	0.838684	0.083871	0.000831254
TNF-alfa	Inflammation	0.000537996	1.4	4.4	5.6	6.03	6.9	126	2.5	ng/L	chemiluminescent immunometric assay	0.138961	0.0209141	0.19629	0.0184725	0.035895	0.335941
Triglycerides to total lipids ratio in very small VLDL	Lipid metabolism	0	7.424	14.86	17.2	17.452	19.602	34.95	4.742	%	NMR	0.068739	0.0211352	-0.011661	0.524939	0.084314	0.0152568
Cholesterol esters to total lipids ratio in medium VLDL	Lipid metabolism	0	7.88	18.62	22.09	22.6	25.97	46.7	7.35	%	NMR	-0.089616	0.021751	-0.021809	0.816087	-0.017423	0.897875
Isoleucine	Low-molecular-weight metabolites	-1.42376	0.02364	0.04459	0.05253	0.05471	0.06247	0.1492	0.01788	mmol/l	NMR	0.117638	0.0228299	0.016015	0.62341	-0.079566	0.0195764
HDL cholesterol	Lipid metabolism	0	0.68	1.31	1.55	1.608	1.86	3.77	0.55	mmol/L	enzymatical method	-0.106548	0.0235343	-0.026194	0.773722	0.070089	0.00439828
Triglycerides in small VLDL	Lipid metabolism	0	0.03411	0.16118	0.22445	0.23658	0.29297	0.6906	0.13179	mmol/l	NMR	0.116605	0.0247034	0.073233	0.517457	0.055063	0.677506
Tyrosine	Low-molecular-weight metabolites	0.577219	0.02674	0.04759	0.05464	0.05645	0.06351	0.1858	0.01592	mmol/l	NMR	0.119403	0.0248478	0.140609	0.00147072	-0.059964	0.00440154
Ratio of saturated fatty acids to total fatty acids	Lipid metabolism	0	29.32	36.32	37.51	37.57	38.77	44	2.45	%	NMR	-0.110309	0.0260464	-0.182817	3.59856e-05	0.059733	0.0212796
Triglycerides to total lipids ratio in small VLDL	Lipid metabolism	0	13.64	29.79	33.53	33.42	36.95	50.51	7.16	%	NMR	0.073238	0.0278617	-0.014873	0.310114	0.040754	0.313564
Triglycerides to total lipids ratio in large VLDL	Lipid metabolism	3.65664e-05	1.24	49.19	53.65	52.32	57.14	68.4	7.95	%	NMR	0.074412	0.0290917	0.048041	0.540152	0.035702	0.290808
Cholesterol esters to total lipids ratio in small HDL	Lipid metabolism	0	9.49	28.25	30.9	30.82	33.76	46.52	5.51	%	NMR	0.089815	0.0301459	0.170614	0.000140003	-0.038282	0.329847
Total cholesterol in HDL3	Lipid metabolism	0	0.4255	0.4983	0.5205	0.528	0.55	0.705	0.0517	mmol/l	NMR	-0.06469	0.0302924	-0.012953	0.665963	0.041722	0.290696
Cholesterol esters to total lipids ratio in large HDL	Lipid metabolism	0	22.71	34.21	36.6	35.96	38.34	44.67	4.13	%	NMR	-0.095426	0.0310001	-0.079022	0.183811	0.025694	0.322947
Total cholesterol to total lipids ratio in large VLDL	Lipid metabolism	0	13	24.06	27.5	28.51	31.34	77.21	7.28	%	NMR	-0.065154	0.0322848	-0.050843	0.414844	-0.05137	0.184603
Concentration of small VLDL particles	Lipid metabolism	0	1.078e-08	2.609e-08	3.327e-08	3.448e-08	4.132e-08	8.029e-08	1.523e-08	mol/l	NMR	0.114866	0.0323895	0.095218	0.169712	0.045123	0.999121
Phospholipids to total lipds ratio in medium VLDL	Lipid metabolism	0	19.24	20.53	21.09	21.21	21.77	25.23	1.24	%	NMR	-0.082126	0.0358435	-0.040892	0.493949	-0.021038	0.875921
Total lipids in small VLDL	Lipid metabolism	0	0.2179	0.5304	0.6642	0.692	0.8225	1.565	0.2921	mmol/l	NMR	0.112422	0.0373644	0.098206	0.135826	0.04201	0.943808
Total cholesterol in very large HDL	Lipid metabolism	0	0.007074	0.19965	0.26985	0.286203	0.3557	0.9118	0.15605	mmol/l	NMR	-0.091764	0.0383054	-0.022531	0.926228	0.048687	0.033561
Phospholipids in small HDL	Lipid metabolism	0	0.3565	0.5473	0.6037	0.6255	0.6785	1.14	0.1312	mmol/l	NMR	-0.059949	0.0387176	-0.093244	0.00899232	0.022177	0.286553
Cholesterol esters to total lipids ratio in medium HDL	Lipid metabolism	0	25.25	36.67	38.4	38.13	39.92	44.55	3.25	%	NMR	-0.05852	0.0389609	-0.062484	0.162609	-0.054243	0.0575373
Omega-6 fatty acids	Lipid metabolism	0	2.54	3.88	4.28	4.439	4.822	8.52	0.942	mmol/l	NMR	-0.029632	0.039341	0.03943	0.894981	-0.001825	0.452754
Phenylalanine	Low-molecular-weight metabolites	-0.765873	0.04852	0.07131	0.07798	0.07976	0.08627	0.135	0.01496	mmol/l	NMR	0.080846	0.0411265	0.098684	0.0476593	0.015791	0.893659
Mean diameter for VLDL particles	Lipid metabolism	0	33.68	35.22	35.97	36.09	36.82	40.39	1.6	nm	NMR	0.091764	0.0417934	0.026515	0.451404	0.035412	0.568949
Total cholesterol to total lipids ratio in chylomicrons and extremely large VLDL	Lipid metabolism	0	8.79	18.81	20.54	20.69	22.53	56.02	3.72	%	NMR	-0.039448	0.0458401	0.004342	0.551852	-0.051975	0.013266
Ratio of omega-6 fatty acids to total fatty acids	Lipid metabolism	0	22.46	30.28	31.9	31.66	33.34	37.6	3.06	%	NMR	-0.028616	0.0490126	0.0492	0.12055	-0.139238	1.90595e-05
Triglycerides in HDL	Lipid metabolism	-0.0738446	0.07357	0.1327	0.15485	0.165	0.18912	0.3733	0.05642	mmol/l	NMR	-0.055383	0.0492953	-0.027207	0.364559	0.06085	0.24006
Free cholesterol to total lipids ratio in large LDL	Lipid metabolism	0.00805386	14.42	18.61	19.04	19.02	19.49	21.42	0.88	%	NMR	-0.09374	0.0505643	-0.060648	0.749194	-0.068936	0.304356
18:2, linoleic acid	Lipid metabolism	0	1.98	3.1	3.42	3.544	3.87	6.86	0.77	mmol/l	NMR	-0.021674	0.0513799	0.047011	0.804648	-0.029015	0.192332
Phospholipids to total lipds ratio in very small VLDL	Lipid metabolism	0	20.52	28.05	29.26	29.22	30.5	35.35	2.45	%	NMR	-0.072599	0.0515813	-0.014451	0.742404	-0.008589	0.987703
Triglycerides in small HDL	Lipid metabolism	0	0.009439	0.039117	0.0482	0.04994	0.058842	0.1266	0.019725	mmol/l	NMR	0.094831	0.0528855	0.041097	0.987918	0.096283	0.071678
Saturated fatty acids	Lipid metabolism	-0.019888	2.88	4.518	5.07	5.295	5.84	9.38	1.322	mmol/l	NMR	-0.034382	0.056735	-0.016701	0.113852	0.074805	0.127884
Glycine	Low-molecular-weight metabolites	0.124971	0.16	0.25	0.28	0.2992	0.33	0.72	0.08	mmol/l	NMR	-0.022302	0.0572251	0.134189	0.0314457	-0.017114	0.523387
Triglycerides in VLDL	Lipid metabolism	0	0.1422	0.5128	0.7623	0.8528	1.0688	3.331	0.556	mmol/l	NMR	0.112533	0.0633924	0.068759	0.912024	0.04565	0.647646
Polyunsaturated fatty acids	Lipid metabolism	0	2.91	4.52	4.955	5.166	5.603	9.99	1.083	mmol/l	NMR	-0.022707	0.065487	0.045617	0.611333	-0.001285	0.382719
Triglycerides to total lipids ratio in IDL	Lipid metabolism	0	4.737	7.631	8.857	9.174	10.32	22.31	2.689	%	NMR	0.023097	0.0658085	-0.023415	0.963029	0.0993	0.00218335
Free cholesterol to total lipids ratio in large VLDL	Lipid metabolism	-0.00150664	1.21	10.11	11.09	10.96	11.9	23.46	1.79	%	NMR	-0.035844	0.0662631	-0.041135	0.102423	0.005606	0.872187
Phospholipids to total lipds ratio in medium HDL	Lipid metabolism	0	42.54	45.89	46.8	46.91	47.82	58.65	1.93	%	NMR	0.023395	0.068804	0.031242	0.192237	0.060546	0.021506
Triglycerides in very small VLDL	Lipid metabolism	0	0.03494	0.09412	0.1171	0.12153	0.141	0.3105	0.04688	mmol/l	NMR	0.08841	0.0692061	0.075921	0.280869	0.057339	0.290329
Triglycerides in medium VLDL	Lipid metabolism	0	0.03644	0.157	0.24515	0.28064	0.35965	1.12	0.20265	mmol/l	NMR	0.112399	0.0752501	0.066366	0.996067	0.029714	0.925574
Cholesterol esters in small VLDL	Lipid metabolism	0	0.06869	0.15857	0.1915	0.19915	0.23435	0.4358	0.07578	mmol/l	NMR	0.093856	0.0760286	0.143198	0.00525216	-0.015151	0.323771
Total cholesterol in small VLDL	Lipid metabolism	0	0.1012	0.2364	0.2847	0.2973	0.3469	0.6378	0.1105	mmol/l	NMR	0.095777	0.0770204	0.126125	0.0176171	0.005088	0.504435
Total cholesterol to total lipids ratio in IDL	Lipid metabolism	0	49.88	63.23	64.72	64.39	65.94	69.2	2.71	%	NMR	-0.011555	0.0780405	0.050623	0.592666	-0.104087	0.00129563
Phospholipids in small VLDL	Lipid metabolism	0	0.05053	0.12458	0.1535	0.15811	0.18532	0.3427	0.06074	mmol/l	NMR	0.096594	0.0802521	0.083588	0.226868	0.044701	0.917767
Triglycerides	Lipid metabolism	0	0.5	0.9	1.2	1.309	1.5	6.4	0.6	mmol/L	enzymatical method	0.098193	0.0804521	0.07203	0.86221	0.068752	0.248976
Triglycerides in chylomicrons and extremely large VLDL	Lipid metabolism	0	0.0006152	0.01372	0.019365	0.0234874	0.0284725	0.1669	0.0147525	mmol/l	NMR	0.098924	0.0865055	0.076943	0.894458	0.055358	0.408186
Triglycerides to total lipids ratio in small LDL	Lipid metabolism	0	2.62	4.787	5.64	6.025	6.8	18.72	2.013	%	NMR	0.026129	0.095049	-0.006735	0.929374	0.133193	0.000897645
Total cholesterol to total lipids ratio in small HDL	Lipid metabolism	0	22.07	39.07	41.37	41.32	43.96	54.62	4.89	%	NMR	0.073564	0.0952107	0.153234	0.000521642	-0.046217	0.246345
Alanine	Low-molecular-weight metabolites	0	0.2763	0.3766	0.4197	0.4314	0.4734	0.734	0.0968	mmol/l	NMR	-0.052737	0.0956303	-0.01045	0.728557	-0.034824	0.504561
Concentration of medium VLDL particles	Lipid metabolism	0	4.023e-09	1.116e-08	1.589e-08	1.774e-08	2.243e-08	6.469e-08	1.127e-08	mol/l	NMR	0.108723	0.101068	0.068444	0.906127	0.032731	0.997045
Triglycerides in small LDL	Lipid metabolism	0	0.009084	0.025958	0.032035	0.033763	0.03944	0.09462	0.013482	mmol/l	NMR	0.064834	0.104986	0.087384	0.252714	0.114797	0.00357095
Cholesterol esters in very large HDL	Lipid metabolism	0	0.001999	0.1446	0.19375	0.205224	0.25725	0.6546	0.11265	mmol/l	NMR	-0.076349	0.106306	-0.012193	0.762501	0.055455	0.0271654
Serum total triglycerides	Lipid metabolism	0	0.5037	0.9664	1.262	1.3586	1.6265	4.176	0.6601	mmol/l	NMR	0.098746	0.109301	0.069703	0.787913	0.065882	0.334352
Free cholesterol in small VLDL	Lipid metabolism	0	0.02759	0.07494	0.09458	0.09811	0.1162	0.2227	0.04126	mmol/l	NMR	0.092111	0.110139	0.088417	0.159337	0.041257	0.977954
Total lipids in medium VLDL	Lipid metabolism	0	0.1462	0.3877	0.5452	0.6045	0.7621	2.176	0.3744	mmol/l	NMR	0.107074	0.110888	0.06892	0.891429	0.032559	0.995369
Free cholesterol to total lipids ratio in very large VLDL	Lipid metabolism	0	6.08	10.4	11.96	12.6	14.05	48.04	3.65	%	NMR	-0.062971	0.115365	-0.005242	0.475679	-0.026815	0.479881
Concentration of chylomicrons and extremely large VLDL particles	Lipid metabolism	0	1.237e-11	9.4e-11	1.319e-10	1.604e-10	1.961e-10	1.138e-09	1.021e-10	mol/l	NMR	0.094031	0.115853	0.073951	0.890817	0.050773	0.478884
Glutamine	Low-molecular-weight metabolites	0.0534145	0.27	0.48	0.52	0.5393	0.58	0.97	0.1	mmol/l	NMR	-0.035968	0.11684	-0.034248	0.537758	-0.106976	0.0104271
Ratio of 18:2 linoleic acid to total fatty acids	Lipid metabolism	-0.00862394	17.49	23.87	25.5	25.29	26.86	31.63	2.99	%	NMR	-0.001939	0.118002	0.06793	0.116276	-0.149629	1.44135e-06
Albumin	Low-molecular-weight metabolites	0	0.06562	0.09059	0.09433	0.09845	0.09936	0.1579	0.00877	signal area	NMR	0.04372	0.119813	0.024535	0.460491	-0.009723	0.0792501
Total cholesterol to total lipids ratio in small VLDL	Lipid metabolism	0	26.52	39.99	43.47	43.56	46.9	64.73	6.91	%	NMR	-0.037951	0.121273	0.055148	0.105213	-0.041149	0.191033
Phospholipids in medium VLDL	Lipid metabolism	0	0.03069	0.08369	0.11685	0.12636	0.15702	0.4271	0.07333	mmol/l	NMR	0.105017	0.123364	0.06863	0.881463	0.031337	0.962955
Cholesterol esters to total lipids ratio in large VLDL	Lipid metabolism	0	1.21	13.02	16.13	17.55	20.47	67.75	7.45	%	NMR	-0.047134	0.126018	-0.024066	0.776953	-0.057723	0.209469
Total lipids in chylomicrons and extremely large VLDL	Lipid metabolism	0	0.003541	0.0202	0.028335	0.034546	0.042392	0.2459	0.022192	mmol/l	NMR	0.092591	0.127331	0.073446	0.876229	0.049221	0.495602
Triglycerides in large VLDL	Lipid metabolism	0	0.0002108	0.0608825	0.1176	0.146134	0.191325	0.8937	0.130442	mmol/l	NMR	0.102854	0.129895	0.062161	0.766758	0.044576	0.557523
Concentration of large VLDL particles	Lipid metabolism	0	2.295e-10	2.079e-09	3.679e-09	4.542e-09	5.905e-09	2.733e-08	3.826e-09	mol/l	NMR	0.102653	0.136448	0.062365	0.784588	0.044697	0.602436
Free cholesterol	Lipid metabolism	0	0.73	1.41	1.59	1.65	1.81	3.22	0.4	mmol/l	NMR	-0.03126	0.138286	0.059466	0.454641	-0.013949	0.805577
Total lipids in large VLDL	Lipid metabolism	0	0.01595	0.12252	0.2192	0.26676	0.34735	1.61	0.22483	mmol/l	NMR	0.102079	0.142921	0.062078	0.77809	0.045054	0.614724
Cholesterol esters in large VLDL	Lipid metabolism	0	0.0009777	0.02324	0.035125	0.0401457	0.0526675	0.2183	0.0294275	mmol/l	NMR	0.097669	0.14663	0.057583	0.920313	0.03326	0.979074
Valine	Low-molecular-weight metabolites	-0.107783	0.0953	0.1708	0.1945	0.2015	0.2226	0.5015	0.0518	mmol/l	NMR	0.10271	0.150016	0.022615	0.965423	-0.093886	0.00292802
Mean diameter for LDL particles	Lipid metabolism	0.00403688	23.26	23.6	23.68	23.69	23.75	24.17	0.15	nm	NMR	-0.061621	0.150141	-0.045507	0.774507	-0.025302	0.864064
Phospholipids in large VLDL	Lipid metabolism	0	0.002845	0.024275	0.042075	0.050346	0.065467	0.2949	0.041192	mmol/l	NMR	0.100736	0.152785	0.065018	0.849402	0.04868	0.577028
Ratio of polyunsaturated fatty acids to total fatty acids	Lipid metabolism	0	25.69	35.02	37.03	36.86	38.84	46.72	3.82	%	NMR	-0.004821	0.15554	0.076727	0.0217308	-0.138392	1.27743e-05
Triglycerides to total lipids ratio in very large VLDL	Lipid metabolism	0.000129375	15.61	51.31	56.56	55.43	60.88	72.9	9.57	%	NMR	0.050325	0.163599	0.000847	0.481473	0.040708	0.200066
Cholesterol esters to total lipids ratio in chylomicrons and extremely large VLDL	Lipid metabolism	0	0.31	11.6	13.75	13.49	15.63	23.27	4.03	%	NMR	-0.024962	0.172121	0.036948	0.166286	-0.068987	0.00682467
Total cholesterol to total lipids ratio in very small VLDL	Lipid metabolism	0	36.86	51.27	53.55	53.33	55.59	66.55	4.32	%	NMR	-0.034123	0.173904	0.017194	0.392935	-0.086235	0.00882469
Free cholesterol in medium VLDL	Lipid metabolism	0	0.01331	0.04398	0.06481	0.0715	0.0911	0.2706	0.04712	mmol/l	NMR	0.095806	0.18064	0.060196	0.997068	0.035484	0.87967
Cholesterol esters in very large VLDL	Lipid metabolism	-1.34319	5.946e-05	0.004865	0.007923	0.00945	0.01256	0.07259	0.007695	mmol/l	NMR	0.090649	0.181717	0.056928	0.773247	0.011785	0.89977
Total fatty acids	Lipid metabolism	0	7.84	12.23	13.48	14.08	15.49	25.4	3.26	mmol/l	NMR	-0.008582	0.182688	0.02178	0.581656	0.065374	0.313274
Triglycerides in medium LDL	Lipid metabolism	0	0.01328	0.04306	0.05172	0.05491	0.06451	0.1475	0.02145	mmol/l	NMR	0.042131	0.188041	0.087559	0.157773	0.122848	0.000870324
Sphingomyelins	Lipid metabolism	0	0.36	0.52	0.57	0.5887	0.64	1.06	0.12	mmol/l	NMR	-0.026841	0.190354	0.064829	0.29943	0.052453	0.359354
Total cholesterol in large VLDL	Lipid metabolism	0	0.006973	0.037715	0.059875	0.070277	0.093055	0.4211	0.05534	mmol/l	NMR	0.094954	0.19039	0.05597	0.760542	0.039455	0.816051
Total cholesterol in VLDL	Lipid metabolism	0	0.4114	0.7709	0.9213	0.9605	1.105	2.245	0.3341	mmol/l	NMR	0.086584	0.191906	0.102315	0.113707	0.007781	0.521216
Concentration of very large VLDL particles	Lipid metabolism	0	1.649e-11	3.507e-10	6.062e-10	7.656e-10	9.995e-10	5.819e-09	6.488e-10	mol/l	NMR	0.094365	0.194769	0.055377	0.539242	0.045838	0.540609
Triglycerides in very large VLDL	Lipid metabolism	0	0.0003478	0.01831	0.03391	0.0444003	0.058825	0.34	0.040515	mmol/l	NMR	0.094641	0.19504	0.053127	0.482845	0.048352	0.481179
Total lipids in very large VLDL	Lipid metabolism	0	0.002228	0.036207	0.06087	0.076385	0.09977	0.5783	0.063563	mmol/l	NMR	0.094144	0.195857	0.056979	0.559706	0.044308	0.562013
Acetate	Low-molecular-weight metabolites	0.155003	0.02821	0.04439	0.0519	0.05716	0.06367	0.3828	0.01928	mmol/l	NMR	-0.054697	0.197704	-0.072561	0.472518	-0.032736	0.338398
Total cholesterol in very large VLDL	Lipid metabolism	0	0.001408	0.009704	0.015175	0.018174	0.02337	0.1352	0.013666	mmol/l	NMR	0.088528	0.20375	0.062484	0.76603	0.021809	0.905125
Triglycerides to total lipids ratio in medium LDL	Lipid metabolism	0	2.23	4.98	5.805	6.211	7.08	17.02	2.1	%	NMR	-0.016901	0.204936	-0.033711	0.999481	0.143115	5.67487e-05
Total cholesterol to total lipids ratio in very large VLDL	Lipid metabolism	0	9.94	21.19	25.13	25.97	29.58	63.19	8.39	%	NMR	-0.036175	0.205403	-0.001216	0.583612	-0.066994	0.0758772
Serum total cholesterol	Lipid metabolism	0	2.653	4.847	5.503	5.698	6.31	11.6	1.463	mmol/l	NMR	-0.02035	0.215085	0.061207	0.39438	-0.004609	0.784101
Free cholesterol to total lipids ratio in chylomicrons and extremely large VLDL	Lipid metabolism	0	2.48	6.13	7.07	7.202	7.91	38.87	1.78	%	NMR	-0.014221	0.219227	-0.062286	0.208733	0.046321	0.857082
Phospholipids to total lipds ratio in large LDL	Lipid metabolism	0	22.13	24.1	24.68	24.79	25.33	31.59	1.23	%	NMR	-0.07349	0.225308	-0.148909	0.0128473	-0.001825	0.777238
Phospholipids in very large VLDL	Lipid metabolism	0	0.0004724	0.006873	0.01121	0.0138118	0.017795	0.1032	0.010922	mmol/l	NMR	0.088647	0.225762	0.058994	0.655118	0.054813	0.510291
Cholesterol esters to total lipids ratio in small VLDL	Lipid metabolism	0	12.48	25.94	29.22	29.39	32.64	50.12	6.7	%	NMR	-0.023445	0.233205	0.063216	0.0764068	-0.041928	0.135955
Glucose	Low-molecular-weight metabolites	0	3.038	4.556	4.902	5.209	5.482	15.18	0.926	mmol/l	NMR	0.100454	0.239145	0.100552	0.36283	-0.063164	0.163001
Free cholesterol in very large VLDL	Lipid metabolism	0	0.0007105	0.0048065	0.007393	0.0087232	0.01094	0.06258	0.0061335	mmol/l	NMR	0.082872	0.247133	0.063358	0.765918	0.03917	0.689142
Free cholesterol to total lipids ratio in small LDL	Lipid metabolism	0	14.45	17.25	18.03	18.22	19.01	28.44	1.76	%	NMR	-0.067514	0.24861	-0.134287	0.00562567	-0.009209	0.801175
Total cholesterol in medium VLDL	Lipid metabolism	0	0.05915	0.13933	0.1838	0.19754	0.24013	0.637	0.1008	mmol/l	NMR	0.089983	0.249598	0.069208	0.688905	0.032755	0.857071
Cholesterol esters in chylomicrons and extremely large VLDL	Lipid metabolism	-0.885203	5.459e-05	0.002789	0.004015	0.004512	0.005769	0.02848	0.00298	mmol/l	NMR	0.077947	0.254406	0.079845	0.525924	0.012075	0.807732
Triglycerides to total lipids ratio in large LDL	Lipid metabolism	0	3.874	6.171	7.071	7.423	8.342	17.8	2.171	%	NMR	-0.015106	0.255718	-0.041746	0.906533	0.12484	0.00039363
Esterified cholesterol	Lipid metabolism	0	1.92	3.43	3.91	4.048	4.492	8.38	1.062	mmol/l	NMR	-0.016671	0.256599	0.061866	0.372588	-0.003169	0.77503
Triglycerides in LDL	Lipid metabolism	0	0.0844	0.1661	0.1966	0.2082	0.2419	0.5385	0.0758	mmol/l	NMR	0.041747	0.258614	0.086074	0.180657	0.108876	0.00336918
Total cholesterol in chylomicrons and extremely large VLDL	Lipid metabolism	0	0.0006901	0.0042182	0.0060675	0.0070471	0.0088655	0.04886	0.0046473	mmol/l	NMR	0.079414	0.260467	0.069762	0.959442	0.03036	0.846935
Free cholesterol in large VLDL	Lipid metabolism	0	0.0003764	0.013765	0.0252	0.0301321	0.03998	0.2028	0.026215	mmol/l	NMR	0.087695	0.266759	0.049979	0.616468	0.044459	0.627952
Total lipids in small HDL	Lipid metabolism	0	0.6816	1.022	1.112	1.153	1.2332	2.121	0.2112	mmol/l	NMR	-0.012622	0.270823	-0.035228	0.170283	0.045886	0.491646
Concentration of small HDL particles	Lipid metabolism	0	3.11e-06	4.596e-06	5.014e-06	5.188e-06	5.542e-06	9.532e-06	9.46e-07	mol/l	NMR	-0.010749	0.299052	-0.035675	0.164729	0.048402	0.437522
Triglycerides in IDL	Lipid metabolism	0	0.05836	0.1059	0.1255	0.13264	0.1522	0.3402	0.0463	mmol/l	NMR	0.046216	0.302319	0.078077	0.189056	0.076128	0.0458165
Free cholesterol in chylomicrons and extremely large VLDL	Lipid metabolism	0	0.0001706	0.0013445	0.0020745	0.0025356	0.0031347	0.02037	0.0017902	mmol/l	NMR	0.073798	0.31094	0.043636	0.416893	0.05368	0.43521
Phospholipids in chylomicrons and extremely large VLDL	Lipid metabolism	0	0.0003193	0.0022097	0.00326	0.0040115	0.0049558	0.03016	0.0027461	mmol/l	NMR	0.069581	0.316757	0.045189	0.556444	0.045401	0.557536
Phospholipids to total lipds ratio in small LDL	Lipid metabolism	0	22.88	28.21	29.86	30.34	31.75	56.76	3.54	%	NMR	-0.068122	0.331589	-0.141189	0.00601721	0.06064	0.0681302
Free cholesterol to total lipids ratio in medium LDL	Lipid metabolism	0	15.09	17.88	18.73	18.95	19.75	30.29	1.87	%	NMR	-0.071218	0.332937	-0.122424	0.0375086	-0.005242	0.588439
Cholesterol esters in medium VLDL	Lipid metabolism	0	0.03274	0.09415	0.1186	0.12604	0.14933	0.3721	0.05518	mmol/l	NMR	0.078315	0.348192	0.072993	0.473228	0.018825	0.656336
Triglycerides to total lipids ratio in large HDL	Lipid metabolism	0	0.6	3.447	4.29	4.636	5.58	11.55	2.133	%	NMR	0.055185	0.354777	0.058058	0.145678	-0.012673	0.354812
Lactate	Low-molecular-weight metabolites	0	0.606	1.105	1.286	1.339	1.516	3.286	0.411	mmol/l	NMR	0.033622	0.364962	0.022481	0.66839	-0.006558	0.841384
Cholesterol esters to total lipids ratio in IDL	Lipid metabolism	0	35.96	45.17	46.48	46.29	47.61	52.12	2.44	%	NMR	0.024108	0.375186	0.065232	0.617202	-0.09533	0.00419488
Triglycerides in large LDL	Lipid metabolism	0	0.05215	0.09592	0.1129	0.11955	0.1377	0.3008	0.04178	mmol/l	NMR	0.032086	0.395968	0.080436	0.179834	0.098907	0.00785533
Apolipoprotein B	Lipid metabolism	0	0.5765	0.9012	1.037	1.0663	1.186	2.089	0.2848	g/l	NMR	0.072316	0.40007	0.111268	0.0945567	0.009288	0.54672
Concentration of very small VLDL particles	Lipid metabolism	0	2.716e-08	4.559e-08	5.208e-08	5.396e-08	6.056e-08	9.986e-08	1.497e-08	mol/l	NMR	0.060384	0.408492	0.117515	0.0324613	-0.004073	0.592526
Phospholipids to total lipds ratio in very large VLDL	Lipid metabolism	-0.000251999	5.68	16.98	18.06	18.6	19.64	33.38	2.66	%	NMR	-0.022437	0.442706	0.042664	0.55177	0.043378	0.446248
Cholesterol esters to total lipids ratio in very large VLDL	Lipid metabolism	0	0.16	10.5	13.12	13.38	15.98	36.46	5.48	%	NMR	-0.017727	0.458976	-0.00451	0.772861	-0.084206	0.0382196
Estimated degree of unsaturation	Lipid metabolism	-0.0301879	0.98	1.15	1.19	1.192	1.23	1.52	0.08		NMR	0.002768	0.471649	0.09213	0.00657912	-0.100135	0.00248491
Cholesterol esters in very small VLDL	Lipid metabolism	0	0.1076	0.2186	0.2546	0.2582	0.2907	0.509	0.0721	mmol/l	NMR	0.052589	0.494603	0.14184	0.00515379	-0.039713	0.209169
Free cholesterol in IDL	Lipid metabolism	0	0.07548	0.2203	0.2574	0.26774	0.30557	0.5668	0.08527	mmol/l	NMR	-0.000675	0.498142	0.092817	0.118901	-0.031989	0.404649
Total lipids in very small VLDL	Lipid metabolism	0	0.3511	0.5895	0.67	0.6956	0.779	1.302	0.1895	mmol/l	NMR	0.05444	0.507766	0.118983	0.0297166	-0.014932	0.460492
Triglycerides in medium HDL	Lipid metabolism	0	0.01442	0.04312	0.05223	0.05455	0.06446	0.1342	0.02134	mmol/l	NMR	0.001348	0.511874	-0.005027	0.376008	0.067336	0.229447
Phospholipids to total lipds ratio in large VLDL	Lipid metabolism	-0.00100864	14.17	18.33	18.83	19.18	19.68	27.77	1.35	%	NMR	-0.010134	0.520871	0.079986	0.443666	0.041028	0.312771
Free cholesterol to total lipids ratio in very large HDL	Lipid metabolism	0	2.15	13.18	13.73	13.74	14.39	19.43	1.21	%	NMR	-0.008795	0.561118	-0.033981	0.12967	-0.05584	0.447828
Apolipoprotein A1	Lipid metabolism	0.0439165	1.01	1.558	1.75	1.768	1.96	3.09	0.402	g/L	immunoturbidimetric	-0.040856	0.585854	0.029158	0.37871	0.166481	8.68713e-06
Ratio of 22:6 docosahexaenoic acid to total fatty acids	Lipid metabolism	0	0.69	1.34	1.65	1.711	1.99	4.42	0.65	%	NMR	0.009426	0.596759	0.048593	0.0602142	-0.030314	0.595408
Resistin	Regulator of energy metabolism	-5.13887e-05	13.08	43.77	61.07	71.47	88.01	914.71	44.24	ng/ml	immunoassay	-0.008679	0.603079	-0.022152	0.475317	-0.028378	0.655009
Remnant cholesterol, non-HDL, non-LDL -cholesterol	Lipid metabolism	0	0.9317	1.5837	1.8375	1.9116	2.167	3.942	0.5833	mmol/l	NMR	0.055001	0.607244	0.106943	0.0811998	-0.014143	0.382041
Cholesterol esters in small HDL	Lipid metabolism	0	0.1057	0.2987	0.3443	0.3564	0.3977	0.775	0.099	mmol/l	NMR	0.040728	0.611724	0.072592	0.316353	-0.00151	0.829583
Total cholesterol in IDL	Lipid metabolism	0	0.3757	0.784	0.9108	0.9511	1.0762	2.045	0.2922	mmol/l	NMR	0.011314	0.64681	0.099716	0.102184	-0.034163	0.329415
Ratio of omega-3 fatty acids to total fatty acids	Lipid metabolism	0	2.12	4.188	4.97	5.194	5.912	13.13	1.724	%	NMR	0.024034	0.658433	0.065174	0.0354	-0.072319	0.0826472
Concentration of medium LDL particles	Lipid metabolism	0	5.541e-08	1.435e-07	1.708e-07	1.791e-07	2.08e-07	4.131e-07	6.45e-08	mol/l	NMR	0.045345	0.665994	0.106814	0.105977	-0.006175	0.684456
Cholesterol esters in small LDL	Lipid metabolism	0	0.003782	0.199925	0.25505	0.267742	0.322275	0.7048	0.12235	mmol/l	NMR	0.042964	0.667501	0.111211	0.065118	-0.029301	0.359101
Concentration of small LDL particles	Lipid metabolism	0	6.72e-08	1.642e-07	1.964e-07	2.039e-07	2.355e-07	4.636e-07	7.13e-08	mol/l	NMR	0.041899	0.691654	0.102675	0.125742	8.4e-05	0.791403
Total cholesterol to total lipids ratio in medium LDL	Lipid metabolism	0	39.1	65.24	67.54	66.82	69.37	73.53	4.13	%	NMR	0.029079	0.696485	0.085554	0.156264	-0.111103	0.00335938
Total lipids in medium LDL	Lipid metabolism	0	0.2849	0.7304	0.8697	0.9137	1.059	2.109	0.3286	mmol/l	NMR	0.043667	0.697993	0.105365	0.110324	-0.010207	0.611732
Cholesterol esters in medium LDL	Lipid metabolism	0	0.04142	0.33445	0.423	0.44799	0.5377	1.184	0.20325	mmol/l	NMR	0.043737	0.701242	0.106519	0.0915422	-0.029968	0.336183
Total cholesterol to total lipids ratio in large LDL	Lipid metabolism	0	54.16	66.64	68.17	67.78	69.4	72.43	2.76	%	NMR	0.037132	0.709661	0.088372	0.224294	-0.095094	0.00289909
Citrate	Low-molecular-weight metabolites	-0.0618689	0.03	0.09	0.11	0.1105	0.12	0.36	0.03	mmol/l	NMR	0.011189	0.709856	0.017673	0.249906	-0.055094	0.179099
Cholesterol esters in IDL	Lipid metabolism	0	0.2819	0.5615	0.6573	0.6834	0.7744	1.478	0.2129	mmol/l	NMR	0.015818	0.712535	0.102426	0.0978196	-0.036083	0.304825
Phospholipids to total lipds ratio in medium LDL	Lipid metabolism	0	21.38	25.33	26.56	26.97	28.01	47.75	2.68	%	NMR	-0.040758	0.713697	-0.117892	0.032132	0.058655	0.161469
Total cholesterol in very small VLDL	Lipid metabolism	0	0.1491	0.3141	0.3609	0.3702	0.4144	0.7386	0.1003	mmol/l	NMR	0.044221	0.716207	0.130545	0.0126386	-0.044566	0.160694
Free cholesterol to total lipids ratio in medium VLDL	Lipid metabolism	0	8.39	11.12	11.64	11.63	12.19	15.1	1.07	%	NMR	-0.017482	0.721163	-0.021799	0.463811	0.054871	0.112124
Total lipids in small LDL	Lipid metabolism	0	0.1907	0.4625	0.5527	0.5748	0.6624	1.309	0.1999	mmol/l	NMR	0.040084	0.726464	0.101566	0.129782	-0.00479	0.714292
Total cholesterol in small LDL	Lipid metabolism	0	0.05589	0.28905	0.3545	0.37065	0.43652	0.9127	0.14747	mmol/l	NMR	0.04003	0.726636	0.106501	0.0906738	-0.025996	0.409716
Phospholipids in IDL	Lipid metabolism	0	0.1769	0.327	0.3742	0.3885	0.4343	0.7919	0.1073	mmol/l	NMR	0.013586	0.727946	0.095423	0.138447	-0.016451	0.583248
Free cholesterol in very small VLDL	Lipid metabolism	0	0.04151	0.09376	0.1081	0.11195	0.1264	0.2296	0.03264	mmol/l	NMR	0.019561	0.731826	0.090722	0.0929378	-0.053896	0.104974
Total cholesterol in medium LDL	Lipid metabolism	0	0.1259	0.4785	0.586	0.6176	0.727	1.527	0.2485	mmol/l	NMR	0.041539	0.742839	0.104567	0.104126	-0.027094	0.375768
Cholesterol esters to total lipids ratio in small LDL	Lipid metabolism	0	1.78	43.07	46.41	45.42	49.05	56.03	5.98	%	NMR	0.048698	0.757599	0.126584	0.0160135	-0.083838	0.0273899
Omega-3 fatty acids	Lipid metabolism	0	0.31	0.56	0.69	0.7272	0.86	1.77	0.3	mmol/l	NMR	0.004742	0.758119	0.061191	0.0921644	-0.024707	0.332448
Triglycerides to total lipids ratio in very large HDL	Lipid metabolism	-0.000543248	0.31	2.55	3.3	4.079	4.7	41.86	2.15	%	NMR	0.047994	0.766312	0.008905	0.254232	-0.028847	0.531092
Total lipids in IDL	Lipid metabolism	0	0.6543	1.229	1.419	1.4722	1.6553	3.045	0.4263	mmol/l	NMR	0.015666	0.768169	0.100882	0.101167	-0.021253	0.537468
Cholesterol esters to total lipids ratio in large LDL	Lipid metabolism	0	35.36	47.51	49.11	48.76	50.41	53.81	2.9	%	NMR	0.065489	0.79673	0.100193	0.199923	-0.069121	0.0101045
Phospholipids in medium LDL	Lipid metabolism	0	0.1257	0.2033	0.2327	0.2411	0.2685	0.4952	0.0652	mmol/l	NMR	0.044398	0.811356	0.095084	0.198749	0.0094	0.848272
22:6, docosahexaenoic acid	Lipid metabolism	0	0.07	0.18	0.22	0.2407	0.29	0.65	0.11	mmol/l	NMR	-0.007567	0.817	0.040602	0.15243	0.00961	0.952437
Monounsaturated fatty acids	Lipid metabolism	0	1.77	3	3.47	3.622	4.12	7.82	1.12		NMR	0.02267	0.823498	0.026502	0.748967	0.091981	0.0319395
Concentration of IDL particles	Lipid metabolism	0	6.768e-08	1.206e-07	1.388e-07	1.444e-07	1.622e-07	2.955e-07	4.16e-08	mol/l	NMR	0.018767	0.830283	0.102256	0.0988904	-0.016574	0.615169
Free cholesterol in large LDL	Lipid metabolism	0	0.1122	0.2591	0.3014	0.3126	0.3566	0.6643	0.0975	mmol/l	NMR	0.016841	0.830632	0.101573	0.105657	-0.020852	0.518308
Pyrimidine	Low-molecular-weight metabolites	-0.00357542	0.03	0.07	0.08	0.0862	0.1	0.28	0.03	mmol/l	NMR	0.003757	0.837642	-0.021893	0.328025	0.028422	0.347814
Total cholesterol in LDL	Lipid metabolism	0	0.5557	1.6707	2.0145	2.1139	2.4682	5.037	0.7975	mmol/l	NMR	0.036931	0.837888	0.106258	0.102262	-0.023822	0.423103
Phospholipids in large LDL	Lipid metabolism	0	0.1927	0.3417	0.3896	0.4054	0.4528	0.8465	0.1111	mmol/l	NMR	0.023454	0.844853	0.094694	0.169484	-0.011914	0.588074
Phospholipids to total lipds ratio in IDL	Lipid metabolism	0	24.41	26.05	26.44	26.43	26.79	29.13	0.74	%	NMR	-0.054799	0.854618	-0.111597	0.0456904	0.004656	0.304533
Cholesterol esters in large LDL	Lipid metabolism	0	0.2323	0.6443	0.7722	0.813	0.9454	1.933	0.3011	mmol/l	NMR	0.036256	0.869097	0.10452	0.109182	-0.020213	0.448976
Total cholesterol in small HDL	Lipid metabolism	0	0.2239	0.4093	0.461	0.4775	0.5199	0.9791	0.1106	mmol/l	NMR	0.023773	0.880921	0.040556	0.834751	0.013073	0.923744
Cholesterol esters to total lipids ratio in very small VLDL	Lipid metabolism	0	22.06	35.09	37.3	37.26	39.47	49.13	4.38	%	NMR	-5.3e-05	0.889496	0.037373	0.180643	-0.036824	0.166976
Phospholipids in small LDL	Lipid metabolism	0	0.08718	0.1461	0.16605	0.17037	0.18932	0.337	0.04322	mmol/l	NMR	0.022377	0.897802	0.070033	0.451861	0.026853	0.759919
Concentration of large LDL particles	Lipid metabolism	0	9.104e-08	1.906e-07	2.214e-07	2.311e-07	2.631e-07	5.054e-07	7.25e-08	mol/l	NMR	0.032651	0.906694	0.103257	0.111726	-0.005623	0.715359
Phospholipids in very small VLDL	Lipid metabolism	0	0.07928	0.16937	0.1961	0.20385	0.23	0.4094	0.06063	mmol/l	NMR	0.029962	0.917557	0.105609	0.0580415	-0.018929	0.506947
Free cholesterol in medium LDL	Lipid metabolism	0	0.08311	0.1429	0.16355	0.16966	0.19032	0.3429	0.04742	mmol/l	NMR	0.032727	0.935186	0.093755	0.183953	-0.013404	0.589897
Total lipids in large LDL	Lipid metabolism	0	0.6361	1.3558	1.5825	1.6506	1.8862	3.634	0.5304	mmol/l	NMR	0.030998	0.937338	0.103221	0.111702	-0.008531	0.643059
Total cholesterol in large LDL	Lipid metabolism	0	0.3626	0.9048	1.0715	1.1256	1.302	2.597	0.3972	mmol/l	NMR	0.031795	0.941622	0.10414	0.107558	-0.020574	0.464174
Cholesterol esters to total lipids ratio in medium LDL	Lipid metabolism	0	13.28	45.59	48.63	47.86	51.39	57.34	5.8	%	NMR	0.045562	0.987554	0.105849	0.0823184	-0.08136	0.01826
Free cholesterol in small LDL	Lipid metabolism	0	0.04969	0.0869	0.10045	0.10291	0.11582	0.2079	0.02892	mmol/l	NMR	0.027483	0.994854	0.078967	0.328429	-0.005134	0.692503
Total cholesterol to total lipids ratio in small LDL	Lipid metabolism	0	26.36	61.91	64.43	63.64	66.44	71.32	4.53	%	NMR	0.037101	0.997136	0.108673	0.0364875	-0.107535	0.00646101

## Sheet: Table S15
Biomarker in the Health 2000, sensitivity analysis in non-smokers	Category/Domain	MIN	1Q	median	average	3Q	MAX	IQR	unit	Method	Biomarker	r, Health 2000, only nonsmokers, n=985	p-value, all	Health 2000, women, n=606	p-value, women	Health 2000, men, n=379	p-value, men
C-reactive protein	Inflammation	0.09	0.817	1.46	2.743	3.08	52.1	2.263	mg/L	chemiluminescent immunometric assay	C-reactive protein	0.151158	1.00129e-06	0.164321	0.000141147	0.169512	3.23469e-06
Threehydroxybutyrate	Low-molecular-weight metabolites	0.02	0.12	0.16	0.1766	0.2	0.99	0.08	mmol/l	NMR	Threehydroxybutyrate	0.181604	2.29733e-09	0.20412	0.000122717	0.086996	1.83369e-05
Interleukin 6	Inflammation	0.4	1	1.4	2.259	2.2	80.7	1.2	ng/L	chemiluminescent immunometric assay	Interleukin 6	0.167005	7.57708e-05	0.171185	0.000100942	0.133786	0.097985
Free cholesterol to total lipids ratio in small HDL	Lipid metabolism	8.1	10.05	10.46	10.51	10.95	13.73	0.9	%	NMR	Free cholesterol to total lipids ratio in small HDL	-0.160479	1.14727e-05	-0.194381	9.62395e-05	-0.054287	0.323262
Phospholipids to total lipds ratio in small HDL	Lipid metabolism	40.55	51.99	54.41	54.28	56.4	66.56	4.41	%	NMR	Phospholipids to total lipds ratio in small HDL	-0.135136	0.000138251	-0.195886	8.93139e-05	-0.015671	0.48953
Ratio of saturated fatty acids to total fatty acids	Lipid metabolism	29.32	36.26	37.43	37.5	38.69	44	2.43	%	NMR	Ratio of saturated fatty acids to total fatty acids	-0.152217	2.70909e-05	-0.201438	2.3707e-05	0.009788	0.953556
Insulin, fasting	Regulator of energy metabolism	1.8	5.8	7.9	9.425	10.9	80.1	5.1	mU/l	radioimmunoassay	Insulin, fasting	0.20322	0.000170685	0.229557	0.000349675	0.078449	0.77394
Phospholipids to total lipds ratio in small VLDL	Lipid metabolism	20.21	22.23	22.9	22.97	23.66	28.32	1.43	%	NMR	Phospholipids to total lipds ratio in small VLDL	-0.200266	2.42338e-07	-0.174497	0.00166846	-0.075871	0.149981
Ratio of apolipoprotein B to apolipoprotein A-I	Lipid metabolism	0.2729	0.5304	0.627	0.6312	0.7279	1.126	0.1975		NMR	Ratio of apolipoprotein B to apolipoprotein A-I	0.185818	2.40033e-05	0.148372	0.0134039	0.043273	0.674946
Phospholipids in medium HDL	Lipid metabolism	0.1831	0.3881	0.445	0.4696	0.5256	0.9801	0.1375	mmol/l	NMR	Phospholipids in medium HDL	-0.160662	7.55796e-06	-0.1171	0.0190411	-0.009059	0.644074
Concentration of medium HDL particles	Lipid metabolism	8.454e-07	1.941e-06	2.247e-06	2.378e-06	2.659e-06	5.108e-06	7.18e-07	mol/l	NMR	Concentration of medium HDL particles	-0.14768	2.15714e-05	-0.108217	0.0232444	-0.011932	0.533004
Total lipids in medium HDL	Lipid metabolism	0.3372	0.8174	0.954	1.0074	1.134	2.197	0.3166	mmol/l	NMR	Total lipids in medium HDL	-0.14932	1.97259e-05	-0.108588	0.0232902	-0.014607	0.508671
Total cholesterol in medium HDL	Lipid metabolism	0.1047	0.3784	0.4536	0.483	0.5502	1.194	0.1718	mmol/l	NMR	Total cholesterol in medium HDL	-0.142829	3.31891e-05	-0.101154	0.0270813	-0.029882	0.376524
Cholesterol esters in medium HDL	Lipid metabolism	0.08834	0.3042	0.365	0.38733	0.4395	0.966	0.1353	mmol/l	NMR	Cholesterol esters in medium HDL	-0.138115	4.91088e-05	-0.098176	0.0273279	-0.033677	0.37141
Free cholesterol in medium HDL	Lipid metabolism	0.01634	0.07388	0.0887	0.09566	0.1103	0.2362	0.03642	mmol/l	NMR	Free cholesterol in medium HDL	-0.159335	9.34724e-06	-0.108409	0.0283015	-0.024099	0.405367
Free cholesterol to total lipids ratio in medium HDL	Lipid metabolism	4.847	8.954	9.394	9.354	9.808	10.83	0.854	%	NMR	Free cholesterol to total lipids ratio in medium HDL	-0.168162	1.20188e-06	-0.093395	0.0745727	-0.054069	0.144432
Total cholesterol in HDL2	Lipid metabolism	0.3524	0.8389	1.077	1.1408	1.384	2.647	0.5451	mmol/l	NMR	Total cholesterol in HDL2	-0.17759	5.91104e-06	-0.087997	0.109946	-0.010555	0.876403
Phospholipids in large HDL	Lipid metabolism	0.1049	0.299	0.4154	0.4439	0.5575	1.154	0.2585	mmol/l	NMR	Phospholipids in large HDL	-0.199881	1.01814e-06	-0.098819	0.117317	-0.040599	0.844952
Creatinine	Low-molecular-weight metabolites	0.03467	0.05556	0.06438	0.0661	0.0747	0.135	0.01914	mmol/l	NMR	Creatinine	0.208662	8.36194e-07	0.086668	0.119782	0.006283	0.560346
Cholesterol esters in large HDL	Lipid metabolism	0.05517	0.2032	0.3039	0.33313	0.4337	1.021	0.2305	mmol/l	NMR	Cholesterol esters in large HDL	-0.196394	3.31138e-06	-0.101486	0.121937	-0.031526	0.940281
Total cholesterol in large HDL	Lipid metabolism	0.06601	0.2497	0.3822	0.42312	0.5537	1.324	0.304	mmol/l	NMR	Total cholesterol in large HDL	-0.196676	3.00925e-06	-0.100575	0.123361	-0.033324	0.973652
Total lipids in large HDL	Lipid metabolism	0.1918	0.5808	0.8463	0.9082	1.152	2.599	0.5712	mmol/l	NMR	Total lipids in large HDL	-0.199055	1.55234e-06	-0.099212	0.126541	-0.036745	0.919306
Concentration of large HDL particles	Lipid metabolism	3.252e-07	9.395e-07	1.352e-06	1.45e-06	1.838e-06	4.11e-06	8.985e-07	mol/l	NMR	Concentration of large HDL particles	-0.198737	1.53806e-06	-0.098183	0.129618	-0.036247	0.907529
Free cholesterol in large HDL	Lipid metabolism	0.00235	0.04806	0.08085	0.08999	0.1205	0.3086	0.07244	mmol/l	NMR	Free cholesterol in large HDL	-0.198319	2.50279e-06	-0.100376	0.129646	-0.03916	0.921148
Total cholesterol in HDL	Lipid metabolism	0.8117	1.335	1.597	1.6684	1.93	3.302	0.595	mmol/l	NMR	Total cholesterol in HDL	-0.170386	1.15386e-05	-0.081044	0.13882	-0.007054	0.878786
Free cholesterol to total lipids ratio in large HDL	Lipid metabolism	1.23	8.13	9.73	9.253	10.74	12.53	2.61	%	NMR	Free cholesterol to total lipids ratio in large HDL	-0.172341	2.43512e-05	-0.105255	0.170399	-0.039396	0.311125
Cholesterol esters to total lipids ratio in very large HDL	Lipid metabolism	1.14	32.19	34.96	34.88	38.22	68.43	6.03	%	NMR	Cholesterol esters to total lipids ratio in very large HDL	0.158661	1.15079e-05	0.071514	0.198724	0.045469	0.113417
Total cholesterol to total lipids ratio in very large HDL	Lipid metabolism	5.43	45.62	48.61	48.55	51.99	76.26	6.37	%	NMR	Total cholesterol to total lipids ratio in very large HDL	0.139044	0.00019018	0.055814	0.440607	0.029107	0.215326
Phospholipids to total lipds ratio in very large HDL	Lipid metabolism	5.63	44.23	48.07	47.3	51.12	75.17	6.89	%	NMR	Phospholipids to total lipds ratio in very large HDL	-0.155742	5.95104e-05	-0.062639	0.646686	-0.026619	0.222118
Mean diameter for HDL particles	Lipid metabolism	9.521	9.874	10.06	10.084	10.27	11.15	0.396	nm	NMR	Mean diameter for HDL particles	-0.159744	0.000271342	-0.057266	0.672412	-0.02424	0.88199
Apolipoprotein A-I	Lipid metabolism	1.123	1.513	1.652	1.718	1.878	2.889	0.365	g/l	NMR	Apolipoprotein A-I	-0.127587	0.000343214	-0.048427	0.295371	0.008908	0.97538
Free cholesterol to total lipids ratio in very small VLDL	Lipid metabolism	11.38	15.5	16.14	16.07	16.63	19.17	1.13	%	NMR	Free cholesterol to total lipids ratio in very small VLDL	-0.118345	0.000462554	-0.066427	0.189684	-0.184981	0.00038059
Glucose, fasting	Energy metabolism	3.5	5.2	5.6	5.786	6	17.6	0.8	mmol/l	glucose dehydrogenase method	Glucose, fasting	0.215512	0.000482056	0.172732	0.0568015	0.069589	0.658958
Triglycerides in large HDL	Lipid metabolism	0.003564	0.02627	0.03689	0.041187	0.05163	0.1395	0.02536	mmol/l	NMR	Triglycerides in large HDL	-0.128994	0.000605809	-0.0312	0.713823	-0.022073	0.576037
Ratio of triglycerides to phosphoglycerides	Lipid metabolism	0.25	0.48	0.59	0.6156	0.74	1.42	0.26		NMR	Ratio of triglycerides to phosphoglycerides	0.1424	0.000673344	0.071547	0.632997	0.068082	0.0744741
Tyrosine	Low-molecular-weight metabolites	0.02674	0.04772	0.05456	0.05661	0.06347	0.1858	0.01575	mmol/l	NMR	Tyrosine	0.162235	0.000859015	0.165911	0.000632255	0.013447	0.185504
Leucine	Low-molecular-weight metabolites	0.04588	0.07039	0.08114	0.08387	0.09463	0.1918	0.02424	mmol/l	NMR	Leucine	0.153959	0.00122429	0.045078	0.987211	0.003615	0.842249
Triglycerides to total lipids ratio in medium HDL	Lipid metabolism	1.683	4.486	5.438	5.644	6.684	14.66	2.198	%	NMR	Triglycerides to total lipids ratio in medium HDL	0.128314	0.00135764	0.080427	0.138724	0.067063	0.172866
Free cholesterol to total lipids ratio in small VLDL	Lipid metabolism	12.29	13.68	14.12	14.16	14.59	16.59	0.91	%	NMR	Free cholesterol to total lipids ratio in small VLDL	-0.128354	0.00153213	-0.045485	0.74157	-0.033926	0.634571
Cholesterol esters to total lipids ratio in small HDL	Lipid metabolism	9.49	28.34	30.91	30.8	33.72	46.52	5.38	%	NMR	Cholesterol esters to total lipids ratio in small HDL	0.110979	0.00174307	0.18464	0.000187872	-0.007394	0.786225
Total cholesterol to total lipids ratio in large HDL	Lipid metabolism	25.51	42.24	46.17	45.22	48.91	53.97	6.67	%	NMR	Total cholesterol to total lipids ratio in large HDL	-0.133458	0.0018189	-0.092305	0.155794	-0.00939	0.959579
Free cholesterol in small HDL	Lipid metabolism	0.06425	0.1054	0.1156	0.12087	0.1297	0.2352	0.0243	mmol/l	NMR	Free cholesterol in small HDL	-0.09788	0.00210155	-0.126829	0.013903	-0.008471	0.597299
Total phosphoglycerides	Lipid metabolism	1.15	2.02	2.29	2.362	2.61	4.23	0.59	mmol/l	NMR	Total phosphoglycerides	-0.096788	0.00223716	-0.040031	0.262836	0.012364	0.886786
Phospholipids to total lipds ratio in large HDL	Lipid metabolism	42.21	47	49.52	50.04	52.46	63.08	5.46	%	NMR	Phospholipids to total lipds ratio in large HDL	0.125325	0.00224811	0.073998	0.34968	0.008966	0.886574
Phosphatidylcholine and other cholines	Lipid metabolism	1.24	2.02	2.28	2.349	2.58	4.15	0.56	mmol/l	NMR	Phosphatidylcholine and other cholines	-0.10022	0.00236719	-0.037445	0.364683	0.017041	0.801854
Phospholipids to total lipds ratio in medium VLDL	Lipid metabolism	19.24	20.51	21.08	21.18	21.72	24.58	1.21	%	NMR	Phospholipids to total lipds ratio in medium VLDL	-0.108203	0.00267516	-0.043092	0.428092	-0.070987	0.0738089
Phospholipids in small HDL	Lipid metabolism	0.3565	0.5469	0.6013	0.6232	0.6738	1.14	0.1269	mmol/l	NMR	Phospholipids in small HDL	-0.088593	0.00272705	-0.114408	0.0123835	-0.010465	0.689629
Phospholipids in very large HDL	Lipid metabolism	0.003062	0.1745	0.2626	0.285338	0.3714	0.9429	0.1969	mmol/l	NMR	Phospholipids in very large HDL	-0.133009	0.00334421	-0.027872	0.947807	0.017086	0.32725
Apolipoprotein B	Lipid metabolism	0.51	0.99	1.16	1.164	1.32	2.12	0.33	g/L	immunoturbidimetric	Apolipoprotein B	0.14841	0.00336815	0.165729	0.0180317	0.089763	0.188963
Total cholines	Lipid metabolism	1.63	2.5	2.78	2.87	3.12	5.04	0.62	mmol/l	NMR	Total cholines	-0.093332	0.00377902	-0.026935	0.459156	0.006783	0.953899
Cholesterol esters in small VLDL	Lipid metabolism	0.0698	0.16	0.1943	0.2015	0.2357	0.4358	0.0757	mmol/l	NMR	Cholesterol esters in small VLDL	0.131899	0.0045615	0.166596	0.00341026	0.043108	0.797612
Histidine	Low-molecular-weight metabolites	0.02601	0.05791	0.06422	0.06552	0.07141	0.1126	0.0135	mmol/l	NMR	Histidine	-0.048983	0.00488159	-0.068505	0.0337277	-0.084445	0.0156365
Free cholesterol in very large HDL	Lipid metabolism	0.00164	0.05577	0.07498	0.08089	0.1005	0.2571	0.04473	mmol/l	NMR	Free cholesterol in very large HDL	-0.121821	0.0052299	-0.034447	0.771571	0.009475	0.347187
Total cholesterol to total lipids ratio in small HDL	Lipid metabolism	22.07	39.14	41.36	41.31	43.88	54.62	4.74	%	NMR	Total cholesterol to total lipids ratio in small HDL	0.093743	0.00694692	0.16592	0.000650933	-0.015081	0.889916
Adiponectin	Regulator of energy metabolism	1.908	7.196	10.305	11.343	14.527	45.75	7.331	ug/ml	ELISA	Adiponectin	-0.132948	0.008025	-0.004469	0.619195	0.035872	0.226672
Total cholesterol in small VLDL	Lipid metabolism	0.1012	0.2389	0.2882	0.3004	0.3503	0.6378	0.1114	mmol/l	NMR	Total cholesterol in small VLDL	0.127263	0.00861509	0.146079	0.013105	0.056817	0.649338
Total cholesterol to total lipids ratio in medium HDL	Lipid metabolism	31.04	45.73	47.78	47.46	49.5	55.09	3.77	%	NMR	Total cholesterol to total lipids ratio in medium HDL	-0.090484	0.00887632	-0.062616	0.160887	-0.075468	0.0610003
Isoleucine	Low-molecular-weight metabolites	0.0259	0.04446	0.05239	0.05487	0.06269	0.1492	0.01823	mmol/l	NMR	Isoleucine	0.133834	0.00902336	0.035277	0.914395	-0.042516	0.250997
Concentration of small VLDL particles	Lipid metabolism	1.078e-08	2.613e-08	3.331e-08	3.474e-08	4.177e-08	8.029e-08	1.564e-08	mol/l	NMR	Concentration of small VLDL particles	0.132515	0.0113775	0.10613	0.172289	0.07733	0.331531
Total lipids in small VLDL	Lipid metabolism	0.2179	0.5308	0.667	0.6974	0.8349	1.565	0.3041	mmol/l	NMR	Total lipids in small VLDL	0.13117	0.0116196	0.109509	0.133968	0.076821	0.363098
Phospholipids to total lipds ratio in chylomicrons and extremely large VLDL	Lipid metabolism	6.11	10.43	11.3	11.38	12.14	23.95	1.71	%	NMR	Phospholipids to total lipds ratio in chylomicrons and extremely large VLDL	-0.060757	0.0134847	-0.075134	0.0549704	-0.003844	0.664647
Concentration of very large HDL particles	Lipid metabolism	5.92e-08	3.924e-07	5.385e-07	5.82e-07	7.275e-07	1.87e-06	3.351e-07	mol/l	NMR	Concentration of very large HDL particles	-0.112085	0.0144564	-0.020127	0.90362	0.031276	0.202088
Triglycerides to total lipids ratio in medium VLDL	Lipid metabolism	20.3	40.85	44.99	44.53	49	60.78	8.15	%	NMR	Triglycerides to total lipids ratio in medium VLDL	0.10086	0.0146038	0.01718	0.883738	0.043191	0.312213
Total lipids in very large HDL	Lipid metabolism	0.05442	0.3988	0.5512	0.5922	0.7391	1.904	0.3403	mmol/l	NMR	Total lipids in very large HDL	-0.111107	0.0154194	-0.020937	0.915449	0.031426	0.203576
Acetoacetate	Low-molecular-weight metabolites	0.00122	0.02898	0.03847	0.04612	0.05108	0.3307	0.0221	mmol/l	NMR	Acetoacetate	0.049896	0.0155226	0.025004	0.121205	-0.006937	0.237636
HDL cholesterol	Lipid metabolism	0.68	1.31	1.55	1.608	1.85	3.77	0.54	mmol/L	enzymatical method	HDL cholesterol	-0.117014	0.0165826	-0.02291	0.78204	0.035062	0.122293
Glycoprotein acetyls, mainly a1-acid glycoprotein	Low-molecular-weight metabolites	0.9038	1.235	1.361	1.412	1.55	2.514	0.315	mmol/l	NMR	Glycoprotein acetyls, mainly a1-acid glycoprotein	0.121037	0.0171045	0.143926	0.0144876	0.11723	0.0858881
Cholesterol, total	Lipid metabolism	3	4.9	5.6	5.598	6.2	9.3	1.3	mmol/L	enzymatical method	Cholesterol, total	0.090064	0.0174298	0.175657	0.00100974	0.091548	0.0596413
Saturated fatty acids	Lipid metabolism	2.88	4.49	5.04	5.28	5.83	9.38	1.34	mmol/l	NMR	Saturated fatty acids	-0.053251	0.0180916	-0.019827	0.156817	0.03774	0.577264
Ratio of omega-3 fatty acids to total fatty acids	Lipid metabolism	2.12	4.27	5.11	5.299	6.01	13.13	1.74	%	NMR	Ratio of omega-3 fatty acids to total fatty acids	0.081237	0.0182683	0.099783	0.0109442	0.009646	0.74951
Triglycerides in small VLDL	Lipid metabolism	0.03411	0.1617	0.2258	0.2379	0.2943	0.6906	0.1326	mmol/l	NMR	Triglycerides in small VLDL	0.127495	0.0187335	0.07837	0.570374	0.080681	0.214606
Total cholesterol to total lipids ratio in medium VLDL	Lipid metabolism	19.96	30.57	33.97	34.3	37.32	56.85	6.75	%	NMR	Total cholesterol to total lipids ratio in medium VLDL	-0.09589	0.0233037	-0.010477	0.763222	-0.038192	0.401675
Triglycerides to total lipids ratio in small HDL	Lipid metabolism	0.54	3.48	4.32	4.41	5.18	11.37	1.7	%	NMR	Triglycerides to total lipids ratio in small HDL	0.103353	0.0234959	0.045884	0.60429	0.095754	0.0977121
Triglycerides to total lipids ratio in large VLDL	Lipid metabolism	1.24	49.32	53.56	52.26	57.05	65.5	7.73	%	NMR	Triglycerides to total lipids ratio in large VLDL	0.081708	0.0263923	0.044864	0.564943	0.058323	0.0898677
Total cholesterol in HDL3	Lipid metabolism	0.4255	0.4969	0.5202	0.5277	0.5503	0.705	0.0534	mmol/l	NMR	Total cholesterol in HDL3	-0.073664	0.0274447	-0.008631	0.877291	0.017486	0.921684
Phospholipids to total lipds ratio in very small VLDL	Lipid metabolism	20.52	27.96	29.19	29.14	30.38	35.35	2.42	%	NMR	Phospholipids to total lipds ratio in very small VLDL	-0.091128	0.0286056	-0.007068	0.950405	-0.054298	0.410867
TNF-alfa	Inflammation	1.4	4.4	5.6	6.042	6.9	126	2.5	ng/L	chemiluminescent immunometric assay	TNF-alfa	0.133143	0.0286409	0.189277	0.0318434	0.015486	0.382689
Total cholesterol to total lipids ratio in large VLDL	Lipid metabolism	14.79	24.18	27.65	28.56	31.32	77.21	7.14	%	NMR	Total cholesterol to total lipids ratio in large VLDL	-0.07127	0.0307173	-0.050644	0.421913	-0.072724	0.064858
Free cholesterol to total lipids ratio in IDL	Lipid metabolism	12.61	17.66	18.23	18.1	18.69	19.91	1.03	%	NMR	Free cholesterol to total lipids ratio in IDL	-0.102657	0.0371321	-0.018312	0.56743	-0.101482	0.0812391
Cholesterol esters to total lipids ratio in large HDL	Lipid metabolism	22.71	34.21	36.64	35.97	38.35	44.67	4.14	%	NMR	Cholesterol esters to total lipids ratio in large HDL	-0.094234	0.0382421	-0.084798	0.179371	0.021679	0.567264
Valine	Low-molecular-weight metabolites	0.1126	0.1699	0.1939	0.2016	0.2232	0.5015	0.0533	mmol/l	NMR	Valine	0.114267	0.0383718	0.031177	0.686133	-0.067172	0.0741761
Phospholipids to total lipds ratio in IDL	Lipid metabolism	24.56	26.03	26.41	26.4	26.77	28.6	0.74	%	NMR	Phospholipids to total lipds ratio in IDL	-0.109693	0.0385059	-0.144207	0.0111634	-0.063628	0.558965
Triglycerides in medium VLDL	Lipid metabolism	0.03644	0.1583	0.2457	0.28239	0.359	1.12	0.2007	mmol/l	NMR	Triglycerides in medium VLDL	0.129776	0.0396831	0.074212	0.99686	0.060553	0.293706
Cholesterol esters to total lipids ratio in medium VLDL	Lipid metabolism	7.88	18.65	22.23	22.66	25.96	46.7	7.31	%	NMR	Cholesterol esters to total lipids ratio in medium VLDL	-0.089197	0.0407804	-0.009714	0.683582	-0.040622	0.343562
Total cholesterol in VLDL	Lipid metabolism	0.427	0.7723	0.9297	0.9687	1.124	2.245	0.3517	mmol/l	NMR	Total cholesterol in VLDL	0.113981	0.0420356	0.11861	0.0944887	0.051072	0.723996
Mean diameter for VLDL particles	Lipid metabolism	33.68	35.26	36	36.1	36.82	40.39	1.56	nm	NMR	Mean diameter for VLDL particles	0.102131	0.0429499	0.025572	0.391635	0.06043	0.155085
Glucose	Low-molecular-weight metabolites	3.038	4.544	4.91	5.216	5.507	15.18	0.963	mmol/l	NMR	Glucose	0.139612	0.0444833	0.124671	0.165821	-0.011532	0.676233
Triglycerides in very large HDL	Lipid metabolism	0.001473	0.01454	0.0193	0.020522	0.02535	0.05285	0.01081	mmol/l	NMR	Triglycerides in very large HDL	-0.070839	0.0449231	-0.008733	0.700301	0.023339	0.406039
Estimated degree of unsaturation	Lipid metabolism	0.98	1.15	1.19	1.198	1.24	1.52	0.09		NMR	Estimated degree of unsaturation	0.071459	0.0455105	0.13339	0.000820787	-0.009298	0.616608
Free cholesterol in small VLDL	Lipid metabolism	0.02759	0.0751	0.09482	0.09885	0.1172	0.2227	0.0421	mmol/l	NMR	Free cholesterol in small VLDL	0.108915	0.0455284	0.100352	0.14519	0.073666	0.424077
Phospholipids in small VLDL	Lipid metabolism	0.05053	0.1251	0.154	0.15909	0.1882	0.3427	0.0631	mmol/l	NMR	Phospholipids in small VLDL	0.108734	0.0462337	0.091406	0.233381	0.070823	0.426153
Triglycerides in VLDL	Lipid metabolism	0.1422	0.5138	0.764	0.8575	1.077	3.331	0.5632	mmol/l	NMR	Triglycerides in VLDL	0.125875	0.0467017	0.076711	0.9235	0.071707	0.232796
Concentration of medium VLDL particles	Lipid metabolism	4.023e-09	1.119e-08	1.599e-08	1.787e-08	2.254e-08	6.469e-08	1.135e-08	mol/l	NMR	Concentration of medium VLDL particles	0.128313	0.0488398	0.079505	0.891383	0.064569	0.344481
Total lipids in medium VLDL	Lipid metabolism	0.1462	0.3932	0.5469	0.609	0.7647	2.176	0.3715	mmol/l	NMR	Total lipids in medium VLDL	0.126555	0.0533972	0.080787	0.872534	0.062943	0.356542
Phospholipids to total lipds ratio in small LDL	Lipid metabolism	24.12	28.28	29.87	30.3	31.74	46.36	3.46	%	NMR	Phospholipids to total lipds ratio in small LDL	-0.087938	0.0582955	-0.161754	0.0035563	0.037929	0.39001
Triglycerides in HDL	Lipid metabolism	0.07357	0.1335	0.157	0.16667	0.1907	0.3733	0.0572	mmol/l	NMR	Triglycerides in HDL	-0.048878	0.0591704	-0.013355	0.542611	0.063496	0.592597
Free cholesterol to total lipids ratio in large VLDL	Lipid metabolism	1.21	10.12	11.12	10.98	11.91	23.46	1.79	%	NMR	Free cholesterol to total lipids ratio in large VLDL	-0.038351	0.0593487	-0.041621	0.0964914	0.00419	0.91486
Phospholipids in medium VLDL	Lipid metabolism	0.03069	0.08474	0.1175	0.12719	0.1576	0.4271	0.07286	mmol/l	NMR	Phospholipids in medium VLDL	0.122838	0.0654951	0.079664	0.868196	0.059342	0.401601
Ratio of 22:6 docosahexaenoic acid to total fatty acids	Lipid metabolism	0.72	1.37	1.68	1.743	2.02	4.42	0.65	%	NMR	Ratio of 22:6 docosahexaenoic acid to total fatty acids	0.049016	0.0662196	0.077824	0.0226981	0.019307	0.528261
Triglycerides to total lipids ratio in large HDL	Lipid metabolism	0.88	3.56	4.43	4.733	5.66	11.55	2.1	%	NMR	Triglycerides to total lipids ratio in large HDL	0.091392	0.0685546	0.089791	0.0634122	0.023028	0.860184
Free cholesterol to total lipids ratio in small LDL	Lipid metabolism	15.11	17.29	18.04	18.2	18.96	26.06	1.67	%	NMR	Free cholesterol to total lipids ratio in small LDL	-0.076509	0.0714469	-0.156187	0.00387332	-0.008192	0.754745
Triglycerides to total lipids ratio in chylomicrons and extremely large VLDL	Lipid metabolism	35.71	66.1	67.99	67.72	69.88	80.58	3.78	%	NMR	Triglycerides to total lipids ratio in chylomicrons and extremely large VLDL	0.049193	0.0747627	0.013044	0.946405	0.039269	0.0819695
Cholesterol esters to total lipids ratio in medium HDL	Lipid metabolism	25.25	36.6	38.4	38.1	39.91	44.55	3.31	%	NMR	Cholesterol esters to total lipids ratio in medium HDL	-0.063612	0.0790886	-0.056912	0.241457	-0.074587	0.0755636
Total cholesterol in very large HDL	Lipid metabolism	0.007074	0.2001	0.2713	0.286347	0.3557	0.9118	0.1556	mmol/l	NMR	Total cholesterol in very large HDL	-0.083793	0.0895251	-0.012995	0.861532	0.038266	0.13917
Cholesterol esters in very small VLDL	Lipid metabolism	0.1237	0.2197	0.2562	0.2599	0.2923	0.4647	0.0726	mmol/l	NMR	Cholesterol esters in very small VLDL	0.084624	0.0925286	0.160386	0.00388363	-0.001333	0.686521
Triglycerides in large VLDL	Lipid metabolism	0.0002108	0.06069	0.1182	0.147202	0.1925	0.8937	0.13181	mmol/l	NMR	Triglycerides in large VLDL	0.115511	0.0972709	0.06886	0.797072	0.066705	0.224433
Total lipids in small HDL	Lipid metabolism	0.6816	1.02	1.109	1.1493	1.227	2.121	0.207	mmol/l	NMR	Total lipids in small HDL	-0.039487	0.0982098	-0.052717	0.193355	0.020193	0.939134
Cholesterol esters in chylomicrons and extremely large VLDL	Lipid metabolism	0.0001551	0.002841	0.004098	0.0046039	0.005908	0.02848	0.003067	mmol/l	NMR	Cholesterol esters in chylomicrons and extremely large VLDL	0.102992	0.102071	0.094229	0.517884	0.042196	0.65184
Free cholesterol to total lipids ratio in large LDL	Lipid metabolism	14.42	18.59	19.05	19.02	19.49	21.42	0.9	%	NMR	Free cholesterol to total lipids ratio in large LDL	-0.095892	0.102199	-0.06464	0.887229	-0.077234	0.221031
Concentration of large VLDL particles	Lipid metabolism	2.295e-10	2.092e-09	3.701e-09	4.58e-09	5.945e-09	2.733e-08	3.853e-09	mol/l	NMR	Concentration of large VLDL particles	0.115935	0.10283	0.070388	0.808061	0.066181	0.256276
Concentration of small HDL particles	Lipid metabolism	3.11e-06	4.584e-06	5e-06	5.172e-06	5.515e-06	9.532e-06	9.31e-07	mol/l	NMR	Concentration of small HDL particles	-0.037421	0.102935	-0.052915	0.185045	0.023405	0.97747
Triglycerides in chylomicrons and extremely large VLDL	Lipid metabolism	0.002101	0.01373	0.01921	0.023616	0.02866	0.1669	0.01493	mmol/l	NMR	Triglycerides in chylomicrons and extremely large VLDL	0.109241	0.104512	0.074954	0.839861	0.07843	0.273383
Total cholesterol in medium VLDL	Lipid metabolism	0.06702	0.1395	0.1843	0.19946	0.2434	0.637	0.1039	mmol/l	NMR	Total cholesterol in medium VLDL	0.109934	0.105897	0.083117	0.636723	0.062392	0.508248
Total lipids in large VLDL	Lipid metabolism	0.01595	0.1228	0.2202	0.26907	0.3503	1.61	0.2275	mmol/l	NMR	Total lipids in large VLDL	0.115464	0.108652	0.07012	0.800804	0.066169	0.268018
Free cholesterol in medium VLDL	Lipid metabolism	0.01413	0.04444	0.06506	0.07206	0.09162	0.2706	0.04718	mmol/l	NMR	Free cholesterol in medium VLDL	0.112428	0.11057	0.072364	0.965412	0.060027	0.366837
Triglycerides in very small VLDL	Lipid metabolism	0.03494	0.09412	0.1171	0.12177	0.1416	0.3105	0.04748	mmol/l	NMR	Triglycerides in very small VLDL	0.089991	0.11119	0.080459	0.316575	0.063973	0.25031
Serum total triglycerides	Lipid metabolism	0.5037	0.9686	1.265	1.364	1.632	4.176	0.6634	mmol/l	NMR	Serum total triglycerides	0.108166	0.113113	0.079682	0.788776	0.083356	0.176965
Phospholipids in large VLDL	Lipid metabolism	0.002845	0.02442	0.04221	0.050784	0.06591	0.2949	0.04149	mmol/l	NMR	Phospholipids in large VLDL	0.114454	0.113576	0.074685	0.885959	0.068794	0.254817
Cholesterol esters in large VLDL	Lipid metabolism	0.0009777	0.02337	0.03571	0.0406596	0.05329	0.2183	0.02992	mmol/l	NMR	Cholesterol esters in large VLDL	0.110356	0.114457	0.059479	0.857392	0.055801	0.562672
Cholesterol esters in medium VLDL	Lipid metabolism	0.04871	0.09445	0.12	0.12741	0.153	0.3721	0.05855	mmol/l	NMR	Cholesterol esters in medium VLDL	0.10234	0.119543	0.089859	0.420788	0.050037	0.666631
Ratio of polyunsaturated fatty acids to total fatty acids	Lipid metabolism	25.69	35.05	37.19	37.05	39.01	46.72	3.96	%	NMR	Ratio of polyunsaturated fatty acids to total fatty acids	0.056428	0.119836	0.107357	0.00450889	-0.054782	0.138166
Apolipoprotein B	Lipid metabolism	0.6018	0.902	1.04	1.0679	1.186	2.089	0.284	g/l	NMR	Apolipoprotein B	0.093452	0.120641	0.126616	0.0747251	0.045129	0.754252
Concentration of chylomicrons and extremely large VLDL particles	Lipid metabolism	2.352e-11	9.473e-11	1.322e-10	1.615e-10	1.98e-10	1.138e-09	1.0327e-10	mol/l	NMR	Concentration of chylomicrons and extremely large VLDL particles	0.105952	0.121812	0.073698	0.853656	0.075809	0.311008
Cholesterol esters to total lipids ratio in large VLDL	Lipid metabolism	1.21	13.25	16.34	17.58	20.5	67.75	7.25	%	NMR	Cholesterol esters to total lipids ratio in large VLDL	-0.047924	0.12578	-0.022677	0.801574	-0.067875	0.0715101
Total lipids in chylomicrons and extremely large VLDL	Lipid metabolism	0.005883	0.02035	0.02843	0.034822	0.04294	0.2459	0.02259	mmol/l	NMR	Total lipids in chylomicrons and extremely large VLDL	0.105114	0.130022	0.07413	0.845206	0.074087	0.321433
Triglycerides to total lipids ratio in small VLDL	Lipid metabolism	13.64	29.8	33.42	33.34	36.84	50.51	7.04	%	NMR	Triglycerides to total lipids ratio in small VLDL	0.062145	0.130125	-0.036406	0.195152	0.054742	0.192586
Ghrelin	Regulator of energy metabolism	1503	4840	6105	6113	7263	13635	2423	pg/ml	immunoassay	Ghrelin	0.053665	0.131635	0.000256	0.737587	0.114738	0.0253444
Phospholipids to total lipds ratio in large LDL	Lipid metabolism	22.32	24.12	24.69	24.79	25.31	29.29	1.19	%	NMR	Phospholipids to total lipds ratio in large LDL	-0.086649	0.134444	-0.162257	0.0147469	-0.021787	0.968567
Cholesterol esters to total lipids ratio in small LDL	Lipid metabolism	12.01	43.08	46.42	45.48	48.91	55.24	5.83	%	NMR	Cholesterol esters to total lipids ratio in small LDL	0.070345	0.143429	0.146693	0.00819572	-0.058274	0.316238
Cholesterol esters in very large VLDL	Lipid metabolism	5.946e-05	0.004948	0.007982	0.009599	0.01273	0.07259	0.007782	mmol/l	NMR	Cholesterol esters in very large VLDL	0.105895	0.146102	0.058143	0.711	0.036683	0.662537
Cholesterol esters to total lipids ratio in large LDL	Lipid metabolism	35.36	47.5	49.07	48.79	50.46	53.81	2.96	%	NMR	Cholesterol esters to total lipids ratio in large LDL	0.093244	0.154314	0.115944	0.175858	-0.025574	0.323114
Total cholesterol in large VLDL	Lipid metabolism	0.006973	0.03772	0.06088	0.071084	0.09435	0.4211	0.05663	mmol/l	NMR	Total cholesterol in large VLDL	0.108028	0.154806	0.062052	0.752596	0.060486	0.438191
Omega-3 fatty acids	Lipid metabolism	0.32	0.58	0.7	0.7395	0.87	1.77	0.29	mmol/l	NMR	Omega-3 fatty acids	0.051799	0.158748	0.094372	0.028188	0.037202	0.524087
Phospholipids to total lipds ratio in medium HDL	Lipid metabolism	42.54	45.88	46.79	46.9	47.83	58.65	1.95	%	NMR	Phospholipids to total lipds ratio in medium HDL	0.020461	0.16218	0.020601	0.320262	0.073076	0.0450264
Concentration of very small VLDL particles	Lipid metabolism	2.716e-08	4.574e-08	5.215e-08	5.413e-08	6.086e-08	9.986e-08	1.512e-08	mol/l	NMR	Concentration of very small VLDL particles	0.078606	0.163976	0.130156	0.026484	0.023002	0.986799
Total cholesterol in very large VLDL	Lipid metabolism	0.001408	0.00983	0.01546	0.018431	0.02357	0.1352	0.01374	mmol/l	NMR	Total cholesterol in very large VLDL	0.104348	0.164602	0.066412	0.745668	0.045465	0.549025
Total cholesterol in chylomicrons and extremely large VLDL	Lipid metabolism	0.0009265	0.004279	0.006211	0.0071645	0.008945	0.04886	0.004666	mmol/l	NMR	Total cholesterol in chylomicrons and extremely large VLDL	0.098782	0.166172	0.078143	0.941356	0.056452	0.502344
Free cholesterol to total lipids ratio in medium LDL	Lipid metabolism	15.43	17.89	18.74	18.94	19.72	26.34	1.83	%	NMR	Free cholesterol to total lipids ratio in medium LDL	-0.079704	0.16868	-0.138298	0.0353835	-0.011598	0.892809
Apolipoprotein A1	Lipid metabolism	1.01	1.56	1.75	1.766	1.95	3.09	0.39	g/L	immunoturbidimetric	Apolipoprotein A1	-0.064741	0.170294	0.012581	0.599598	0.1277	0.011039
Total fatty acids	Lipid metabolism	7.84	12.2	13.47	14.06	15.52	25.4	3.32	mmol/l	NMR	Total fatty acids	-0.016775	0.172824	0.022051	0.698715	0.047291	0.575858
Triglycerides	Lipid metabolism	0.5	0.9	1.2	1.309	1.5	6	0.6	mmol/L	enzymatical method	Triglycerides	0.106249	0.17892	0.075195	0.785622	0.0942	0.158056
Remnant cholesterol, non-HDL, non-LDL -cholesterol	Lipid metabolism	0.9545	1.587	1.849	1.9207	2.171	3.942	0.584	mmol/l	NMR	Remnant cholesterol, non-HDL, non-LDL -cholesterol	0.080299	0.182392	0.123357	0.0581971	0.022637	0.9852
Total cholesterol in very small VLDL	Lipid metabolism	0.1878	0.3149	0.3625	0.3722	0.417	0.6815	0.1021	mmol/l	NMR	Total cholesterol in very small VLDL	0.074031	0.182419	0.148812	0.00884046	-0.006229	0.56834
Mean diameter for LDL particles	Lipid metabolism	23.26	23.61	23.68	23.69	23.75	24.17	0.14	nm	NMR	Mean diameter for LDL particles	-0.05411	0.18399	-0.032807	0.930299	-0.038752	0.365652
Total lipids in very small VLDL	Lipid metabolism	0.3543	0.5907	0.6716	0.6979	0.7834	1.295	0.1927	mmol/l	NMR	Total lipids in very small VLDL	0.075086	0.190992	0.132681	0.0230599	0.014967	0.8888
Total lipids in very large VLDL	Lipid metabolism	0.002228	0.03599	0.0619	0.077039	0.09992	0.5783	0.06393	mmol/l	NMR	Total lipids in very large VLDL	0.105492	0.193826	0.061353	0.577194	0.061963	0.343187
Concentration of very large VLDL particles	Lipid metabolism	1.649e-11	3.482e-10	6.148e-10	7.717e-10	1.003e-09	5.819e-09	6.548e-10	mol/l	NMR	Concentration of very large VLDL particles	0.105381	0.196981	0.059653	0.557271	0.063632	0.330259
Ratio of monounsaturated fatty acids to total fatty acids	Lipid metabolism	16.13	23.59	25.4	25.45	27.28	33.33	3.69	%	NMR	Ratio of monounsaturated fatty acids to total fatty acids	0.054455	0.200137	0.015444	0.841146	0.073724	0.103305
Free cholesterol in very large VLDL	Lipid metabolism	0.0007105	0.004883	0.007465	0.0088314	0.01113	0.06258	0.006247	mmol/l	NMR	Free cholesterol in very large VLDL	0.099362	0.201838	0.071914	0.796267	0.06008	0.437774
Triglycerides in very large VLDL	Lipid metabolism	0.0003478	0.01798	0.03401	0.044673	0.05907	0.34	0.04109	mmol/l	NMR	Triglycerides in very large VLDL	0.103825	0.209492	0.056953	0.502803	0.063885	0.2957
Phospholipids in very large VLDL	Lipid metabolism	0.0004724	0.006875	0.01127	0.0139357	0.01784	0.1032	0.010965	mmol/l	NMR	Phospholipids in very large VLDL	0.101656	0.210259	0.06669	0.701797	0.070365	0.331984
Cholesterol esters in very large HDL	Lipid metabolism	0.001999	0.1447	0.1951	0.205454	0.2577	0.6546	0.113	mmol/l	NMR	Cholesterol esters in very large HDL	-0.06752	0.21335	-0.004045	0.721144	0.050814	0.0964949
Free cholesterol to total lipids ratio in very large HDL	Lipid metabolism	2.15	13.13	13.7	13.67	14.34	18.67	1.21	%	NMR	Free cholesterol to total lipids ratio in very large HDL	-0.027953	0.213797	-0.06788	0.0348815	-0.051277	0.495085
Phenylalanine	Low-molecular-weight metabolites	0.05246	0.07128	0.07779	0.07947	0.08584	0.1336	0.01456	mmol/l	NMR	Phenylalanine	0.059158	0.21407	0.096345	0.062664	-0.02798	0.579064
Triglycerides to total lipids ratio in very small VLDL	Lipid metabolism	7.424	14.85	17.17	17.415	19.58	33.57	4.73	%	NMR	Triglycerides to total lipids ratio in very small VLDL	0.04876	0.219546	-0.02823	0.361573	0.07694	0.0623818
Total cholesterol to total lipids ratio in small LDL	Lipid metabolism	38.07	61.93	64.42	63.69	66.43	71.1	4.5	%	NMR	Total cholesterol to total lipids ratio in small LDL	0.06038	0.220475	0.126088	0.0198782	-0.076966	0.172514
Free cholesterol in large VLDL	Lipid metabolism	0.0003764	0.01408	0.02516	0.0304251	0.04028	0.2028	0.0262	mmol/l	NMR	Free cholesterol in large VLDL	0.099937	0.226801	0.0592	0.66036	0.062648	0.342713
Free cholesterol to total lipids ratio in chylomicrons and extremely large VLDL	Lipid metabolism	2.73	6.16	7.08	7.215	7.91	21.47	1.75	%	NMR	Free cholesterol to total lipids ratio in chylomicrons and extremely large VLDL	-0.025431	0.229045	-0.061749	0.353523	0.026685	0.974151
Lactate	Low-molecular-weight metabolites	0.606	1.102	1.291	1.339	1.522	3.286	0.42	mmol/l	NMR	Lactate	0.042145	0.247238	0.036253	0.479685	0.006242	0.703623
Citrate	Low-molecular-weight metabolites	0.03	0.1	0.11	0.1118	0.13	0.36	0.03	mmol/l	NMR	Citrate	0.033339	0.253716	0.037508	0.15198	-0.02937	0.477405
Triglycerides in small HDL	Lipid metabolism	0.009439	0.03923	0.04836	0.050108	0.05949	0.1266	0.02026	mmol/l	NMR	Triglycerides in small HDL	0.085675	0.255139	0.033983	0.764572	0.100282	0.13905
Glutamine	Low-molecular-weight metabolites	0.27	0.48	0.52	0.5403	0.58	0.97	0.1	mmol/l	NMR	Glutamine	-0.017762	0.255141	-0.008826	0.989925	-0.099158	0.00515768
Cholesterol esters in small LDL	Lipid metabolism	0.02652	0.2	0.255	0.26697	0.3193	0.7048	0.1193	mmol/l	NMR	Cholesterol esters in small LDL	0.056417	0.261087	0.123056	0.052483	-0.007989	0.939432
Omega-6 fatty acids	Lipid metabolism	2.54	3.87	4.29	4.445	4.84	8.52	0.97	mmol/l	NMR	Omega-6 fatty acids	-0.015081	0.276273	0.047872	0.668221	0.015803	0.870565
Cholesterol esters to total lipids ratio in medium LDL	Lipid metabolism	17.48	45.61	48.54	47.91	51.31	56.6	5.7	%	NMR	Cholesterol esters to total lipids ratio in medium LDL	0.065127	0.289737	0.122789	0.0584572	-0.054486	0.224049
Cholesterol esters in medium LDL	Lipid metabolism	0.06163	0.3345	0.4219	0.44703	0.5353	1.184	0.2008	mmol/l	NMR	Cholesterol esters in medium LDL	0.056359	0.294325	0.117903	0.0740842	-0.009039	0.886465
Triglycerides in medium HDL	Lipid metabolism	0.01442	0.04339	0.05236	0.05485	0.06487	0.1342	0.02148	mmol/l	NMR	Triglycerides in medium HDL	-0.004642	0.30034	0.00083	0.445102	0.046374	0.680503
Phospholipids in chylomicrons and extremely large VLDL	Lipid metabolism	0.0006137	0.002203	0.003286	0.0040412	0.004969	0.03016	0.002766	mmol/l	NMR	Phospholipids in chylomicrons and extremely large VLDL	0.081133	0.308076	0.04769	0.576242	0.06797	0.386287
Sphingomyelins	Lipid metabolism	0.36	0.52	0.57	0.5876	0.64	1.06	0.12	mmol/l	NMR	Sphingomyelins	-0.030258	0.312148	0.070656	0.213401	0.03395	0.60949
Ratio of 18:2 linoleic acid to total fatty acids	Lipid metabolism	17.52	23.96	25.54	25.36	26.86	31.63	2.9	%	NMR	Ratio of 18:2 linoleic acid to total fatty acids	0.04453	0.319771	0.086451	0.0585441	-0.090861	0.0253477
Total cholesterol in small LDL	Lipid metabolism	0.08406	0.2886	0.3543	0.36952	0.4353	0.9127	0.1467	mmol/l	NMR	Total cholesterol in small LDL	0.052472	0.325289	0.117006	0.0772876	-0.007495	0.964013
Total cholesterol in medium LDL	Lipid metabolism	0.1528	0.4786	0.5847	0.6163	0.7265	1.527	0.2479	mmol/l	NMR	Total cholesterol in medium LDL	0.053282	0.334418	0.114378	0.0865061	-0.006932	0.917583
22:6, docosahexaenoic acid	Lipid metabolism	0.09	0.18	0.23	0.2443	0.29	0.65	0.11	mmol/l	NMR	22:6, docosahexaenoic acid	0.021288	0.344318	0.065593	0.060849	0.040495	0.410561
Total cholesterol to total lipids ratio in large LDL	Lipid metabolism	54.16	66.61	68.15	67.8	69.41	72.43	2.8	%	NMR	Total cholesterol to total lipids ratio in large LDL	0.064447	0.351129	0.10435	0.172298	-0.057962	0.159719
Free cholesterol to total lipids ratio in medium VLDL	Lipid metabolism	8.39	11.14	11.66	11.63	12.2	14.92	1.06	%	NMR	Free cholesterol to total lipids ratio in medium VLDL	-0.02658	0.352639	-0.016227	0.501244	0.040868	0.406048
Free cholesterol in chylomicrons and extremely large VLDL	Lipid metabolism	0.0002433	0.001353	0.002099	0.0025606	0.003151	0.02037	0.001798	mmol/l	NMR	Free cholesterol in chylomicrons and extremely large VLDL	0.084568	0.354853	0.048474	0.43573	0.068448	0.349898
Glycine	Low-molecular-weight metabolites	0.16	0.25	0.28	0.2984	0.33	0.72	0.08	mmol/l	NMR	Glycine	-0.010719	0.354894	0.14534	0.0130413	-0.029613	0.373807
Phospholipids to total lipds ratio in medium LDL	Lipid metabolism	22.26	25.41	26.59	26.97	28.01	39.64	2.6	%	NMR	Phospholipids to total lipds ratio in medium LDL	-0.050427	0.356668	-0.132463	0.0241722	0.04651	0.365452
Concentration of medium LDL particles	Lipid metabolism	6.911e-08	1.43e-07	1.706e-07	1.787e-07	2.057e-07	4.131e-07	6.27e-08	mol/l	NMR	Concentration of medium LDL particles	0.053343	0.362568	0.115374	0.0927987	0.007583	0.862384
Total lipids in medium LDL	Lipid metabolism	0.3527	0.7299	0.8671	0.9117	1.056	2.109	0.3261	mmol/l	NMR	Total lipids in medium LDL	0.052551	0.367354	0.114439	0.0959639	0.005412	0.907386
Free cholesterol	Lipid metabolism	0.89	1.41	1.59	1.65	1.81	3.22	0.4	mmol/l	NMR	Free cholesterol	-0.022861	0.380627	0.074987	0.286638	-0.01948	0.868486
Albumin	Low-molecular-weight metabolites	0.07811	0.09072	0.09423	0.0986	0.09933	0.1579	0.00861	signal area	NMR	Albumin	0.03408	0.383875	0.031846	0.797611	-0.042036	0.244283
Cholesterol esters to total lipids ratio in very small VLDL	Lipid metabolism	22.06	35.28	37.49	37.38	39.63	49.13	4.35	%	NMR	Cholesterol esters to total lipids ratio in very small VLDL	0.027523	0.385427	0.042829	0.17066	0.00498	0.586447
Cholesterol esters to total lipids ratio in IDL	Lipid metabolism	35.96	45.17	46.6	46.34	47.66	52.12	2.49	%	NMR	Cholesterol esters to total lipids ratio in IDL	0.070641	0.388263	0.086581	0.387502	-0.042451	0.265785
Free cholesterol to total lipids ratio in very large VLDL	Lipid metabolism	6.08	10.46	12.04	12.68	14.1	48.04	3.64	%	NMR	Free cholesterol to total lipids ratio in very large VLDL	-0.051217	0.392962	0.010992	0.328484	-0.025209	0.488823
Triglycerides in small LDL	Lipid metabolism	0.009084	0.02572	0.03192	0.033619	0.03941	0.09462	0.01369	mmol/l	NMR	Triglycerides in small LDL	0.053683	0.395229	0.090048	0.303685	0.097882	0.0406856
Concentration of small LDL particles	Lipid metabolism	8.03e-08	1.637e-07	1.962e-07	2.033e-07	2.338e-07	4.636e-07	7.01e-08	mol/l	NMR	Concentration of small LDL particles	0.04966	0.401157	0.110365	0.115335	0.012437	0.772129
Total cholesterol in LDL	Lipid metabolism	0.6329	1.671	2.008	2.1103	2.457	5.037	0.786	mmol/l	NMR	Total cholesterol in LDL	0.049014	0.401854	0.117458	0.0817736	-0.005702	0.916214
Total lipids in small LDL	Lipid metabolism	0.2208	0.4592	0.5522	0.5729	0.6603	1.309	0.2011	mmol/l	NMR	Total lipids in small LDL	0.048692	0.411381	0.109398	0.118559	0.00886	0.823978
Total cholesterol to total lipids ratio in medium LDL	Lipid metabolism	43.34	65.27	67.5	66.85	69.39	73.53	4.12	%	NMR	Total cholesterol to total lipids ratio in medium LDL	0.050787	0.411402	0.099506	0.108994	-0.077523	0.121645
18:2, linoleic acid	Lipid metabolism	1.98	3.1	3.42	3.549	3.88	6.86	0.78	mmol/l	NMR	18:2, linoleic acid	-0.00256	0.420771	0.057656	0.587343	-0.005187	0.673512
Cholesterol esters in large LDL	Lipid metabolism	0.2586	0.6443	0.7712	0.8123	0.941	1.933	0.2967	mmol/l	NMR	Cholesterol esters in large LDL	0.048221	0.422645	0.115836	0.0844946	-0.004146	0.917454
Triglycerides to total lipids ratio in very large HDL	Lipid metabolism	0.33	2.57	3.32	4.148	4.7	41.86	2.13	%	NMR	Triglycerides to total lipids ratio in very large HDL	0.065535	0.434545	0.028287	0.399984	-0.008157	0.93439
Alanine	Low-molecular-weight metabolites	0.2763	0.3771	0.4201	0.4322	0.4751	0.734	0.098	mmol/l	NMR	Alanine	-0.024378	0.454194	0.005666	0.970823	0.01979	0.743068
Total cholesterol to total lipids ratio in chylomicrons and extremely large VLDL	Lipid metabolism	10.65	19.01	20.82	20.91	22.68	44.51	3.67	%	NMR	Total cholesterol to total lipids ratio in chylomicrons and extremely large VLDL	-0.016776	0.459631	0.026611	0.280572	-0.022038	0.0810028
Phospholipids to total lipds ratio in large VLDL	Lipid metabolism	14.17	18.32	18.82	19.17	19.64	27.77	1.32	%	NMR	Phospholipids to total lipds ratio in large VLDL	-0.0252	0.460959	0.089569	0.390378	-0.001269	0.77505
Total cholesterol in large LDL	Lipid metabolism	0.396	0.9053	1.07	1.1245	1.294	2.597	0.3887	mmol/l	NMR	Total cholesterol in large LDL	0.043498	0.483194	0.115936	0.0822147	-0.005212	0.898842
Cholesterol esters in small HDL	Lipid metabolism	0.1057	0.2985	0.3438	0.3551	0.397	0.7252	0.0985	mmol/l	NMR	Cholesterol esters in small HDL	0.033249	0.487428	0.068658	0.31581	-0.002681	0.845393
Phospholipids in medium LDL	Lipid metabolism	0.1312	0.203	0.2325	0.2408	0.2681	0.4952	0.0651	mmol/l	NMR	Phospholipids in medium LDL	0.052474	0.48842	0.101646	0.179584	0.024696	0.734888
Phospholipids in very small VLDL	Lipid metabolism	0.09366	0.1694	0.1958	0.20398	0.2301	0.4094	0.0607	mmol/l	NMR	Phospholipids in very small VLDL	0.042756	0.498921	0.1193	0.038123	-0.006794	0.774142
Monounsaturated fatty acids	Lipid metabolism	1.77	2.97	3.46	3.6	4.09	7.82	1.12		NMR	Monounsaturated fatty acids	0.003695	0.518945	0.023081	0.68597	0.057681	0.310908
Triglycerides to total lipids ratio in very large VLDL	Lipid metabolism	15.61	51.25	56.21	55.19	60.69	72.9	9.44	%	NMR	Triglycerides to total lipids ratio in very large VLDL	0.040345	0.536651	-0.010332	0.341757	0.034397	0.286312
Polyunsaturated fatty acids	Lipid metabolism	2.91	4.54	4.99	5.184	5.62	9.99	1.08	mmol/l	NMR	Polyunsaturated fatty acids	0.001227	0.537932	0.059693	0.376471	0.033812	0.9955
Concentration of large LDL particles	Lipid metabolism	1.042e-07	1.905e-07	2.207e-07	2.308e-07	2.621e-07	5.054e-07	7.16e-08	mol/l	NMR	Concentration of large LDL particles	0.04101	0.540983	0.113561	0.0882272	0.004332	0.951978
Total lipids in large LDL	Lipid metabolism	0.7313	1.356	1.578	1.6487	1.877	3.634	0.521	mmol/l	NMR	Total lipids in large LDL	0.039906	0.542841	0.113668	0.08719	0.00165	0.99923
Free cholesterol in medium LDL	Lipid metabolism	0.0912	0.1425	0.1633	0.1692	0.1902	0.3429	0.0477	mmol/l	NMR	Free cholesterol in medium LDL	0.041676	0.556972	0.101016	0.169636	0.001812	0.945026
Serum total cholesterol	Lipid metabolism	2.921	4.847	5.504	5.699	6.314	11.6	1.467	mmol/l	NMR	Serum total cholesterol	-0.008698	0.564228	0.074676	0.265424	0.003179	0.984066
Triglycerides to total lipids ratio in IDL	Lipid metabolism	4.737	7.594	8.803	9.158	10.33	22.31	2.736	%	NMR	Triglycerides to total lipids ratio in IDL	-0.0012	0.575167	-0.037217	0.736621	0.075722	0.0631516
Triglycerides in IDL	Lipid metabolism	0.05836	0.1055	0.1255	0.13245	0.1526	0.3402	0.0471	mmol/l	NMR	Triglycerides in IDL	0.037641	0.594079	0.081607	0.208846	0.061754	0.185925
Total cholesterol to total lipids ratio in small VLDL	Lipid metabolism	26.52	40.19	43.58	43.69	46.96	64.73	6.77	%	NMR	Total cholesterol to total lipids ratio in small VLDL	-0.016141	0.598591	0.082869	0.0559316	-0.037226	0.291975
Ratio of omega-6 fatty acids to total fatty acids	Lipid metabolism	22.46	30.37	31.97	31.75	33.41	37.6	3.04	%	NMR	Ratio of omega-6 fatty acids to total fatty acids	0.015163	0.605401	0.067124	0.0539583	-0.081758	0.0517764
Phospholipids to total lipds ratio in very large VLDL	Lipid metabolism	5.68	16.99	18.06	18.61	19.62	33.38	2.63	%	NMR	Phospholipids to total lipds ratio in very large VLDL	-0.029131	0.615096	0.061838	0.341449	0.009192	0.791184
Total cholesterol to total lipids ratio in very large VLDL	Lipid metabolism	9.94	21.42	25.44	26.2	29.68	63.19	8.26	%	NMR	Total cholesterol to total lipids ratio in very large VLDL	-0.02578	0.61991	0.004693	0.492815	-0.056133	0.178719
Free cholesterol in very small VLDL	Lipid metabolism	0.04719	0.094	0.1086	0.11231	0.1261	0.2168	0.0321	mmol/l	NMR	Free cholesterol in very small VLDL	0.040282	0.626295	0.104248	0.0621674	-0.023069	0.367781
Esterified cholesterol	Lipid metabolism	2.03	3.43	3.92	4.05	4.5	8.38	1.07	mmol/l	NMR	Esterified cholesterol	-0.003801	0.650443	0.074957	0.258644	0.007919	0.975023
Cholesterol esters in IDL	Lipid metabolism	0.2819	0.5616	0.657	0.6844	0.7747	1.478	0.2131	mmol/l	NMR	Cholesterol esters in IDL	0.034636	0.651241	0.119779	0.0621153	-0.019328	0.677207
Triglycerides to total lipids ratio in medium LDL	Lipid metabolism	2.23	4.92	5.79	6.183	7.08	17.02	2.16	%	NMR	Triglycerides to total lipids ratio in medium LDL	-0.050039	0.674989	-0.045784	0.802927	0.092993	0.0604217
Free cholesterol in large LDL	Lipid metabolism	0.1374	0.2601	0.2999	0.3122	0.356	0.6643	0.0959	mmol/l	NMR	Free cholesterol in large LDL	0.026615	0.704891	0.113633	0.0780213	-0.012995	0.843574
Phospholipids in large LDL	Lipid metabolism	0.2051	0.3411	0.3892	0.4051	0.4504	0.8465	0.1093	mmol/l	NMR	Phospholipids in large LDL	0.031531	0.717581	0.104852	0.12887	-0.004218	0.927283
Triglycerides to total lipids ratio in small LDL	Lipid metabolism	2.62	4.76	5.65	6.01	6.82	18.72	2.06	%	NMR	Triglycerides to total lipids ratio in small LDL	0.004369	0.722579	-0.013178	0.783799	0.102785	0.0822303
Free cholesterol in small LDL	Lipid metabolism	0.04969	0.08658	0.1001	0.10255	0.1156	0.2079	0.02902	mmol/l	NMR	Free cholesterol in small LDL	0.035345	0.727042	0.083018	0.334285	0.011204	0.92732
Concentration of IDL particles	Lipid metabolism	7.301e-08	1.206e-07	1.386e-07	1.445e-07	1.622e-07	2.955e-07	4.16e-08	mol/l	NMR	Concentration of IDL particles	0.030027	0.731704	0.115746	0.0693918	-0.007966	0.856305
Pyrimidine	Low-molecular-weight metabolites	0.03	0.06	0.08	0.08536	0.1	0.28	0.04	mmol/l	NMR	Pyrimidine	-0.002166	0.739024	-0.017398	0.503015	0.0205	0.271027
Triglycerides to total lipids ratio in large LDL	Lipid metabolism	3.874	6.115	7.051	7.405	8.412	17.8	2.297	%	NMR	Triglycerides to total lipids ratio in large LDL	-0.04244	0.74146	-0.05334	0.733151	0.08731	0.0819159
Triglycerides in LDL	Lipid metabolism	0.0844	0.1649	0.1957	0.2073	0.2414	0.5385	0.0765	mmol/l	NMR	Triglycerides in LDL	0.027216	0.747943	0.089423	0.217981	0.083643	0.0656563
Total cholesterol in IDL	Lipid metabolism	0.3952	0.7848	0.9092	0.9519	1.078	2.045	0.2932	mmol/l	NMR	Total cholesterol in IDL	0.027868	0.750936	0.116132	0.0649447	-0.021522	0.661811
Triglycerides in medium LDL	Lipid metabolism	0.01328	0.04305	0.05127	0.05456	0.06424	0.1475	0.02119	mmol/l	NMR	Triglycerides in medium LDL	0.022461	0.751077	0.088539	0.21021	0.092137	0.0393141
Total lipids in IDL	Lipid metabolism	0.7294	1.229	1.417	1.4725	1.656	3.045	0.427	mmol/l	NMR	Total lipids in IDL	0.027215	0.758881	0.114115	0.0693713	-0.01284	0.798227
Resistin	Regulator of energy metabolism	14.63	45.04	62.83	73.69	90.25	914.71	45.21	ng/ml	immunoassay	Resistin	0.034655	0.776848	0.017525	0.85099	0.030176	0.721312
Triglycerides in large LDL	Lipid metabolism	0.05215	0.09581	0.1121	0.11914	0.1377	0.3008	0.04189	mmol/l	NMR	Triglycerides in large LDL	0.018886	0.886479	0.084155	0.205372	0.073676	0.107384
Phospholipids in IDL	Lipid metabolism	0.1986	0.3269	0.3722	0.3881	0.4333	0.7919	0.1064	mmol/l	NMR	Phospholipids in IDL	0.019512	0.897952	0.105968	0.102014	-0.014592	0.759083
Total cholesterol in small HDL	Lipid metabolism	0.2264	0.4088	0.4603	0.476	0.5182	0.9246	0.1094	mmol/l	NMR	Total cholesterol in small HDL	0.009614	0.89877	0.031389	0.812727	0.005565	0.95378
Cholesterol esters to total lipids ratio in very large VLDL	Lipid metabolism	0.16	10.6	13.22	13.51	16.04	36.46	5.44	%	NMR	Cholesterol esters to total lipids ratio in very large VLDL	-0.004001	0.906674	0.001905	0.771508	-0.070113	0.140896
Acetate	Low-molecular-weight metabolites	0.03007	0.0447	0.05203	0.05743	0.06378	0.3828	0.01908	mmol/l	NMR	Acetate	-0.072882	0.914258	-0.06678	0.322376	-0.065948	0.331822
Cholesterol esters to total lipids ratio in small VLDL	Lipid metabolism	12.48	26.06	29.39	29.53	32.74	50.12	6.68	%	NMR	Cholesterol esters to total lipids ratio in small VLDL	-0.00038	0.918178	0.088974	0.0430654	-0.033845	0.299161
Phospholipids in small LDL	Lipid metabolism	0.08718	0.1458	0.1659	0.16981	0.189	0.337	0.0432	mmol/l	NMR	Phospholipids in small LDL	0.026065	0.921355	0.072733	0.448473	0.035491	0.574125
Total cholesterol to total lipids ratio in very small VLDL	Lipid metabolism	36.86	51.42	53.66	53.44	55.79	66.55	4.37	%	NMR	Total cholesterol to total lipids ratio in very small VLDL	-0.004281	0.938382	0.026757	0.320669	-0.045687	0.125431
Total cholesterol to total lipids ratio in IDL	Lipid metabolism	49.88	63.22	64.8	64.44	66.03	69.2	2.81	%	NMR	Total cholesterol to total lipids ratio in IDL	0.029428	0.952175	0.074147	0.344738	-0.057003	0.0962205
Cholesterol esters to total lipids ratio in chylomicrons and extremely large VLDL	Lipid metabolism	0.84	11.86	13.88	13.69	15.79	23.27	3.93	%	NMR	Cholesterol esters to total lipids ratio in chylomicrons and extremely large VLDL	5.4e-05	0.962483	0.063566	0.0903389	-0.044255	0.0686984
Free cholesterol in IDL	Lipid metabolism	0.1111	0.2203	0.2561	0.2676	0.3054	0.5668	0.0851	mmol/l	NMR	Free cholesterol in IDL	0.008886	0.976621	0.106163	0.0767309	-0.02821	0.626437
